# Supplementary material for: Identification of druggable host dependency factors shared by multiple SARS-CoV-2 variants of concern
Source: J Mol Cell Biol. 2024 Feb 1;16(3):mjae004. doi: 10.1093/jmcb/mjae004 (PMC11411213; doi:10.1093/jmcb/mjae004)
Supplement: mjae004_Supplemental_Files [file mjae004_supplemental_files.zip]

Archive with 5 entries (5 files):
- Supplementary Table S1.pdf
- Supplementary Table S3.pdf
- Supplementary Table S4.pdf
- Supplementay Table S2.xlsx
- [01]SUPPLEMENTARY INFORMATION_Methods and figures.pdf
