# Supplementary material for: Identification of druggable host dependency factors shared by multiple SARS-CoV-2 variants of concern
Source: J Mol Cell Biol. 2024 Feb 1;16(3):mjae004. doi: 10.1093/jmcb/mjae004 (PMC11411213; doi:10.1093/jmcb/mjae004)
Supplement: mjae004_Supplemental_Files [file mjae004_supplemental_files.zip › Supplementay Table S2.xlsx]

## Sheet: list_of_screening_hits_fig2b
	number of samples where a sgRNA for the gene is found					number of sgRNA counts per million, normalized to total counts													expression (DESeq normalized values)
Gene_Symbol	sgRNA_score_total	sgRNA_score_Wuhan	sgRNA_score_D614G	sgRNA_score_Alpha	number_sgRNA_per gene	Wuhan_1	Wuhan_2	Wuhan_3	D614G_1	D614G_2	D614G_3	Alpha_1	Alpha_2	Alpha_3	CTRL1	CTRL2	CTRL3		Gene_Symbol	average_expression_across_samples
MAPK14	14	5	6	3	4	1499.86	696.945	2841.95	111.654	116.088	283.138	379.352	1.78899	428.323	77.2911	51.8762	85.2085		MAPK14	183.478
UPRT	13	3	4	6	4	514.617	471.175	1944.23	171.718	1027.52	265.022	3137.86	1635.73	1733.08	105.434	155.831	133.634		UPRT	31.1261
FRMD6	13	7	5	1	3	1276.23	1085.25	576.146	2974.6	6417.74	125.892	176.117	13.6533	15.7551	121.775	133.613	155.007		FRMD6	53.7948
PATZ1	13	3	7	3	4	246.507	3.54551	295.279	1455.34	974.602	935.359	537.714	2650.05	141.405	76.2953	86.026	175.996		PATZ1	146.084
INHBA	12	6	3	3	5	561.767	172.3	386.765	17.7931	254.668	265.204	2492.45	1876.34	6.05857	153.693	105.831	81.8652		INHBA	815.124
ELMO3	11	3	3	5	3	443.363	115.965	371.559	1.84803	79.7461	1703.57	49.0977	7226.68	7340.3	22.2324	25.1009	54.7586		ELMO3	35.4008
BMS1	11	4	4	3	3	1649.76	422.159	1229.86	71.2577	599.612	443.051	1944.22	4235.02	974.168	54.472	48.246	113.95		BMS1	698.805
PPP1R13B	10	4	4	2	2	1504.88	691.087	157.979	207.075	672.818	1232.14	4169.04	141.778	10.6177	18.2903	72.395	34.3953		PPP1R13B	33.0005
PKNOX1	10	3	5	2	3	227.64	4081.59	1512.3	165.475	1926.78	1581.27	11666.7	193.741	16.0911	53.8027	60.6426	209.556		PKNOX1	32.0398
CCDC138	10	3	4	3	3	286.708	7.74579	330.674	902.899	75.4442	1336.04	912.65	169.014	35.5512	65.9763	116.411	75.1653		CCDC138	53.1046
HSPB11	10	4	2	4	3	50.0975	5785.66	26670.1	48.6136	21.7966	6.66972	659.123	85.3819	62.9477	38.2634	31.6768	53.9376		HSPB11	164.37
ABCD3	10	4	4	2	3	1377.37	33.1159	1033.52	13838.5	448.77	40.457	51.3418	2326.79	4.55571	96.5371	51.2272	51.5807		ABCD3	253.297
DYNLT3	10	2	5	3	2	6.47093	118.608	562.226	1384.43	786.011	3515.21	54.8144	1005.15	1070.97	84.9476	83.759	122.497		DYNLT3	219.076
ESF1	10	0	5	5	3	31.9173	0.538844	5.17448	38.3562	348.097	284.665	1598.14	953.393	31.8057	57.2341	62.8366	113.807		ESF1	417.825
PNP	10	4	3	3	3	8.39929	1789.46	502.915	512.525	131.898	83.2744	64.9813	1369.27	3417.12	121.25	150.783	131.778		PNP	372.746
ZDHHC7	10	2	5	3	3	7.90063	2120.53	1354.07	1704.52	1807.77	1828.44	16.174	416.74	1968.33	105.308	76.5562	241.649		ZDHHC7	639.047
DSG2	10	3	5	2	3	1391.04	81.8891	325.073	108.715	126.393	6834	110.463	89.7492	11.6028	62.4109	66.7456	63.7832		DSG2	1126.74
MASTL	10	4	3	3	2	20.039	1556.07	7972.27	1665.78	161.454	86.7003	1045.41	1067.76	1045.73	63.7366	34.7	60.8904		MASTL	66.2872
VPS33B	9	3	4	2	3	63.4568	2047.05	28.6634	3.92135	202.803	198.369	1.88941	35.6195	45.6303	22.2641	13.8322	34.6166		VPS33B	30.8621
ATG4A	9	3	4	2	3	2.23981	333.113	1304.98	9.80912	102.54	77.1321	355.81	6.62915	224.375	26.0155	52.6768	72.5021		ATG4A	39.1717
PDE9A	9	3	5	1	3	1.95238	367.024	291.829	1771.81	535.582	1043.22	25.8111	197.211	3.398	181.727	122.315	147.62		PDE9A	52.5335
TRIM13	9	3	5	1	2	55.9091	30589.9	8838.2	1309.52	142.976	2696.01	48.5568	4.37893	1746.89	96.2972	79.8358	54.8869		TRIM13	81.2014
FOXJ3	9	2	4	3	2	14.5588	137.513	93.5193	99.3488	245.557	125.912	134.78	63.8809	6693.95	123.723	73.1408	78.1016		FOXJ3	148.629
ELK3	9	4	2	3	2	931.69	93.3695	633.893	30.9889	97.9143	4.89777	1728.41	652.068	4877.71	52.6957	94.9728	41.0982		ELK3	151.699
KIDINS220	9	6	3	0	3	573.793	2142.91	2984.95	80.2769	1699.52	481.871	31.335	19.9057	52.8488	147.441	188.603	117.534		KIDINS220	191.58
HSD17B11	9	3	4	2	2	2634.58	39.9822	218.843	107.397	310.319	30.7337	571.074	21452.7	19.0834	34.5452	52.099	25.4521		HSD17B11	171.546
CDCA7L	9	4	5	0	4	6.26219	664.033	3038.79	1640.57	71.6622	167.105	3.93526	13.8542	10.6189	139.512	103.696	77.0902		CDCA7L	232.336
KCTD1	9	1	5	3	4	7.9321	46.1369	274.826	760.842	359.445	329.271	8.40784	2532.75	2395.9	162.81	145.209	111.318		KCTD1	300.011
STAT1	9	1	4	4	2	7.51463	1718.6	9.90967	71.6602	76.2485	32.258	138.353	1363.25	56.8565	24.9242	23.5776	31.751		STAT1	417.109
NEB	9	3	2	4	4	65.2817	602.951	2845.5	44.3898	92.5375	847.644	1208.79	11.1038	1082.68	215.316	107.613	174.44		NEB	519.703
DEK	9	2	6	1	4	6.15948	1352.28	482.629	1334.14	111.055	75.8006	4.7724	4.01767	1515.54	108.761	31.0704	48.5715		DEK	1227.8
CD2AP	9	3	3	3	1	278.016	6904.85	2264.4	53.5729	364.288	215.274	982.862	11555.2	2440.95	52.1589	11.5562	30.3971		CD2AP	448.962
PBX1	8	1	5	2	3	221.055	6.42267	0.852445	91.9454	3992.42	35.4185	9.36606	325.764	324.81	24.5065	27.4261	37.2443		PBX1	53.9886
EPB41L4A	8	3	4	1	3	36.237	2.14813	196.227	1219.4	298.463	265.137	39.008	1451.31	2.37143	53.5058	52.1765	90.0954		EPB41L4A	53.6265
RPS6KA2	8	2	3	3	3	8.888	1090.4	389.238	100.997	200.455	210.962	200.434	257.131	1.17114	52.3148	42.3902	67.8983		RPS6KA2	59.3498
TSC2	8	2	3	3	3	1.39988	478.062	157.128	25.4085	297.856	138.953	26.9853	2320.93	786.05	41.9247	105.417	111.754		TSC2	68.364
C12orf73	8	0	4	4	3	3.75731	0	0.426222	47.1107	1609.7	120.606	885.975	1439.02	1010.45	24.9416	55.9611	82.1116		C12orf73	87.1106
SLC2A8	8	2	2	4	2	2.29614	24.9771	42.3026	168.637	29.187	2.61456	47.4428	1055.62	1046.83	0.0802615	18.6033	4.70582		SLC2A8	72.1725
SERPINB8	8	1	2	5	3	2369.62	70.7608	30.4469	165.538	41.6636	136.515	7798.36	440.605	878.779	231.869	154.291	131.935		SERPINB8	69.6562
DTD2	8	4	2	2	2	2.09734	606.921	293.941	59.8783	685.401	598.598	64.5071	3312.09	1001.45	82.5877	65.3062	127.233		DTD2	90.3294
NSD1	8	4	3	1	2	4857.03	187.841	351.36	311.251	469.527	505.984	6.84712	87.3843	7.66229	77.6626	50.2693	109.153		NSD1	101.16
GATA6	8	4	3	1	3	53.2443	10300.7	1549.04	25.286	616.456	271.071	156.509	1.40361	1.59143	33.5672	16.873	59.7496		GATA6	127.204
NIF3L1	8	3	1	4	3	135.889	163.421	308.052	0.941499	18.57	2509.8	47.5306	3679.62	3321.79	73.0023	72.4408	75.2217		NIF3L1	138.929
GCLM	8	3	2	3	3	21.8489	3454.65	52.3297	16.7661	391.271	416.131	126.629	1129.47	1075.07	110.608	121.302	136.997		GCLM	205.647
PSEN2	8	1	5	2	3	11.5519	1.82121	79.7036	1058.85	218.179	1431.97	18.0197	1.69674	438.906	28.6695	40.147	28.5839		PSEN2	109.302
P2RY1	8	3	2	3	2	9318.59	24443.7	9747.21	46.5304	1249.44	1388.7	11.6521	50.3419	1503.32	92.4271	49.9257	105.219		P2RY1	130.572
SIAH2	8	4	3	1	4	1865.6	74.7093	244.508	1629.99	87.8403	0.180075	3.68104	82.4898	2.76143	113.389	67.3839	107.089		SIAH2	150.929
ISG20	8	3	3	2	3	55.5678	1086.77	474.856	1127.19	103.241	10.2536	8.07072	6.42827	6562.42	111.358	164.793	81.1182		ISG20	110.449
MAZ	8	4	4	0	3	50.9482	344.512	144.369	7.84944	87.6456	1586.94	32.6061	2.79083	2.53171	99.8421	51.638	68.2408		MAZ	243.028
STARD3NL	8	2	5	1	3	0.628704	353.084	81.9459	1488.89	119.151	100.763	577.648	6.55587	2.32772	25.045	86.5868	105.12		STARD3NL	262.752
PRMT2	8	3	4	1	2	4545.72	119.89	301.785	4286.6	160.735	110.907	1.43126	23.169	92.2882	35.6035	47.4929	19.1706		PRMT2	243.821
HEBP2	8	2	4	2	4	559.188	10.9788	28.6293	2.40688	164.141	249.334	28.1913	9935.64	9753.13	165.834	198.441	118.551		HEBP2	337.704
AKR1C3	8	2	4	2	5	6.36822	523.678	165.091	385.427	838.153	43.0336	134.937	15.206	2482.33	154.384	167.482	187.829		AKR1C3	648.887
EHD1	8	0	7	1	3	3.49225	0.71363	22.3963	2495.84	3765.08	4571.68	54.3514	21.9506	1222.06	104.969	73.549	80.0404		EHD1	490.744
LTA4H	8	1	5	2	2	102.471	0.754381	16.4069	99.9776	7032.11	7969.89	132.378	3856.36	20.3846	18.4667	42.6133	41.087		LTA4H	647.36
SSBP1	8	3	5	0	3	556.298	446.594	59.9916	107.192	1329.8	1406.5	14.8303	3.67022	5.07457	90.6728	116.56	43.2365		SSBP1	736.583
ROCK1	8	2	4	2	2	11.2719	288.545	1367.82	7719.37	121.947	33.566	7.53901	657.059	692.24	112.891	116.702	44.4674		ROCK1	1025.57
CYCS	8	3	3	2	2	197.885	101.336	16.0899	183.054	22.8447	58.9208	3279.52	3.44522	4.13771	66.519	56.5217	52.2631		CYCS	1117.16
FUNDC2	8	3	2	3	1	517.816	1245.27	354.389	315.652	62.0639	9.38959	1295.55	217.557	947.377	47.5955	26.3866	6.61755		FUNDC2	46.504
HNF4A	8	2	3	3	1	9.09923	3438.79	2211.52	331.372	334.605	272.161	1989.03	2073.32	1122.16	89.9027	68.3739	125.443		HNF4A	121.297
PRCC	8	3	3	2	1	24423	308.757	1461.22	2168.19	472.225	350.896	739.729	17.276	997.832	35.5687	128.129	141.296		PRCC	92.5144
SFT2D2	8	2	3	3	1	970.258	32.8695	2962.58	1733.95	906.672	911.615	347.641	1394.13	985.978	94.2955	96.3976	89.0097		SFT2D2	272.578
RPS27L	8	2	3	3	1	9014.84	234.428	95.6869	941.902	3377.58	372.457	18427	1567.96	1575.35	51.0642	90.6255	135.47		RPS27L	371.43
CMC4	8	3	4	1	2	263.361	1186.23	374.456	2015.56	690.888	103.065	3002.79	7.91639	6.842	91.1486	126.701	77.0113		CMC4	30.6535
ATP13A2	8	1	3	4	3	38.2607	53.3084	13392.6	354.009	647.026	569.105	1282.96	1623.92	2960.06	133.167	142.438	227.897		ATP13A2	41.2878
NCOA2	7	3	2	2	4	2.78734	272.399	1754.64	666.809	41.1061	718.335	1677	3.04603	119.418	267.022	112.48	157.367		NCOA2	44.7308
ARVCF	7	2	1	4	4	2.99359	139.087	755.285	42.8826	18.1872	1226.96	226.906	622.056	654.388	65.3373	132.658	88.2088		ARVCF	35.3398
HIP1R	7	2	5	0	3	972.358	9.05257	54.3952	1392.02	730.676	784.417	12.9735	2.81237	4.48172	98.1606	31.6946	30.2707		HIP1R	41.1332
SLC35E4	7	3	4	0	3	2.09982	1483.82	552.534	275.202	134.952	109.835	1.73669	1.13202	0.289143	61.2998	45.5473	47.7574		SLC35E4	49.8323
NEU3	7	0	4	3	3	2.92235	0.178408	0.213111	236.623	5479.21	6268.06	106.171	607.723	640.323	106.09	64.6093	113.131		NEU3	51.1299
TANGO6	7	2	1	4	4	4.38353	43.3195	171.894	73.7291	19.1683	6.06042	17.2822	1478.59	1082.13	96.3155	78.2926	71.2373		TANGO6	32.3608
WIPI1	7	1	4	2	2	1955.26	50.6678	11.7408	396.915	488.641	2817.82	265.408	460.037	6.30742	81.7214	106.277	130.911		WIPI1	48.5359
SLC36A4	7	1	6	0	4	2.0874	265.649	1.42453	96.8269	1093.19	2262.86	26.8839	5.93168	2.42971	83.9494	99.9655	185.691		SLC36A4	56.7257
ZMIZ1	7	2	1	4	2	8.76706	122.923	315.724	198.656	14.5757	4.06961	7.44033	3565.16	3385.28	24.3817	12.6995	15.1156		ZMIZ1	60.9543
NDUFAF6	7	2	5	0	3	0.20874	17.6624	145.342	4611.17	146.276	66.3684	8.28862	5.82562	4.91543	31.9958	32.5564	29.3194		NDUFAF6	59.5659
SUPT7L	7	0	4	3	3	0.139988	0	13.6303	46.0274	590.956	577.712	45.167	2704.69	3.90343	82.0554	72.1778	115.843		SUPT7L	63.6669
PIGO	7	2	2	3	2	5.77844	500.155	94.529	8.42578	84.806	60.8696	593.62	1907.35	1950.54	51.4081	48.241	83.6324		PIGO	60.405
HDAC6	7	2	1	4	2	874.646	8.83704	74.4621	163.863	59.3654	2.70237	487.587	2151.06	3.32514	46.6573	43.6726	74.611		HDAC6	49.1041
COPG2	7	1	4	2	2	1762.81	44.7097	7.26543	222.25	161.38	176.874	20.7072	346.438	253.934	142.732	76.3218	98.8921		COPG2	66.8538
DAPK1	7	0	5	2	3	3.63969	0.107769	0.126207	34.4563	485.989	205.917	18.7739	730.339	2220.18	100.507	152.941	151.645		DAPK1	84.0003
ZNRF1	7	3	3	1	3	69.7538	3408.28	1892.47	113.703	37.778	34.2606	8.88924	371.634	0.578286	75.6174	72.8831	100.033		ZNRF1	72.427
GAB2	7	0	5	2	3	0.419964	0	0	1662.02	113.334	101.041	194.482	5.22297	211.797	46.1455	113.154	58.3217		GAB2	63.3811
TBXAS1	7	1	2	4	2	9.81076	0.71363	47.7369	586.554	30.3428	3.00797	8.57826	3454.28	3013.21	9.24791	34.5808	6.13182		TBXAS1	44.6639
CHAF1B	7	5	2	0	4	9.11579	2399	46.2398	437.638	412.606	1.21786	1.89127	1.89762	1.48943	88.4407	41.959	39.3895		CHAF1B	63.3796
ANKRD54	7	3	2	2	2	1394.99	23.7617	117.9	217.652	35.9184	1.37095	5.40562	1773.6	228.727	5.56595	34.7525	21.6165		ANKRD54	88.5633
LPAR2	7	0	4	3	3	1.46118	0.858529	0	1228.91	4572.43	6054.85	69.6948	127.672	325.452	99.0486	110.076	120.515		LPAR2	60.4708
FNIP1	7	2	1	4	3	1765.95	32.1151	249.385	243.97	9.4968	0.72971	119.787	92.676	201.972	98.9623	48.9739	90.3905		FNIP1	93.4604
PGM2	7	1	2	4	3	1420.06	34.6111	15.9833	188.838	21.0227	1175.76	21.7083	1410.62	1288.9	95.9125	73.3351	124.062		PGM2	85.4551
TYW5	7	2	2	3	1	6.05345	98.1242	161.751	643.985	17.9394	2477.24	1792.16	1413.05	1333.78	48.7009	65.7631	39.9281		TYW5	48.1367
DUS2	7	1	2	4	2	5.59953	1.07769	487.411	14.3364	277.938	253.336	1135.78	40.3776	2030.65	88.41	72.226	45.0866		DUS2	64.2634
PEX6	7	3	3	1	3	1390.64	113.912	134.032	102.744	16.1906	16.6723	476.896	6.42827	3.036	86.8747	33.3684	47.1228		PEX6	62.6236
SPECC1L	7	3	2	2	3	8691.72	128.669	586.716	14.2106	1061.6	1314.34	274.473	5.53249	91.1329	61.3759	104.489	131.586		SPECC1L	114.506
SLC25A44	7	5	0	2	3	3438.71	471.997	129.218	24.748	56.026	15.0856	23.7541	13657.7	13879.5	167.21	118.273	160.663		SLC25A44	136.04
MLST8	7	3	3	1	3	2586.26	58.6961	1.49178	10.0102	801.784	992.503	11.7071	18.1081	6.30628	15.2728	15.6886	36.4807		MLST8	122.747
CUL4A	7	0	5	2	2	0	0.431075	0.358969	2568.98	182.651	612.973	932.598	35.4831	4.23629	93.1329	59.7942	102.027		CUL4A	199.789
MITD1	7	1	3	3	2	20.4565	2.49771	183.595	2492.95	81.0075	13.8897	367.202	5575	5403.21	53.7396	80.0724	49.7676		MITD1	164.888
PHPT1	7	0	5	2	3	8.74802	0.393945	0	5065.91	278.779	101.398	47.1133	10.5735	4500.09	55.6899	68.5591	60.3063		PHPT1	123.652
ACIN1	7	3	2	2	3	134.846	205.347	552.704	185.417	78.038	24.0792	8.75333	4328.72	4340.27	82.0049	50.6372	88.7423		ACIN1	182.047
OAS3	7	1	2	4	4	41.9567	0.999807	0.358969	0.637532	11.0385	1189.65	47.2324	289.053	180.627	42.2909	60.6027	35.6546		OAS3	206.212
MKKS	7	5	0	2	4	3039.13	309.893	553.65	2.51516	39.4598	27.1423	1.24595	218.344	198.65	139.442	137.177	136.574		MKKS	175.377
USP3	7	3	1	3	2	2213.06	853.145	1694.55	5.37999	55.7802	53.9665	3051.23	803.884	674.129	119.625	45.3127	46.8443		USP3	161.387
WWP1	7	2	3	2	2	70.274	27515.8	8796.75	119.47	3696.99	4034.64	61.1641	21.8963	9967.63	113.854	36.2743	107.405		WWP1	169.916
GPN3	7	2	0	5	3	5.99712	1262.4	420.364	0.125758	11.7382	19.9088	1144.5	1525.85	1271.39	80.2103	102.923	121.769		GPN3	145.447
PIR	7	1	5	1	3	2.50488	774.111	4.68844	89.159	184.296	210.544	4813.18	6.36364	6.17742	32.7776	39.7052	73.0061		PIR	253.799
RNMT	7	2	3	2	2	8.46555	229.339	1121.33	2604.33	102.61	18.3212	42.9721	2007.03	3.036	9.8357	17.8785	14.4586		RNMT	235.285
MRPL35	7	2	3	2	3	21.2914	5683.75	280.88	115.292	20.0803	170.793	311.062	552.666	0.722857	73.2497	112.066	58.8758		MRPL35	270.152
PPHLN1	7	1	4	2	3	220.429	7.17343	48.3959	2987.57	234.937	26.1944	653.595	874.627	20.4117	169.712	144.972	190.945		PPHLN1	180.927
USP36	7	2	3	2	3	299.913	319.581	39.5028	34.5626	241.405	133.002	26.2319	1414.2	106.723	101.439	118.525	155.387		USP36	233.595
RHOT2	7	2	3	2	2	11.2719	941.743	573.269	95.3846	367.3	392.036	83.5095	1871.18	1907.82	61.1004	114.655	27.6943		RHOT2	239.709
ATG4B	7	2	3	2	2	5407.74	58.1209	402.182	48.3885	1063.77	226.878	1164.12	824.496	8.47257	109.264	110.318	155.134		ATG4B	232.347
CXCL16	7	2	4	1	2	638.534	2514.12	10.0162	17.0338	266.756	190.075	6575.74	9.38813	22.5546	52.7197	88.0488	40.8979		CXCL16	240.846
SPNS2	7	2	3	2	4	21.4182	37.1431	22589.9	42.6319	281.898	382.51	65.0667	1236.77	108.342	138.854	155.863	170.776		SPNS2	187.915
MARVELD3	7	2	4	1	3	2567.52	25.649	205.843	41.5001	431.749	423.952	20.6615	830.854	5.20457	73.5257	85.4192	109.662		MARVELD3	215.828
TOPBP1	7	2	2	3	2	2.93975	0.215537	127.217	4.52729	24.2859	1.37409	115.2	2.4106	1098.74	5.16045	7.4152	17.0166		TOPBP1	316.026
IMP4	7	0	5	2	3	0	0	0.126207	138.459	67.4607	49.9251	13.8144	1209.92	106.983	27.4655	29.1311	34.1785		IMP4	241.859
CAMLG	7	1	4	2	3	4.32969	0.178408	64.5251	926.054	232.369	183.878	562.011	7.68789	1666.79	95.1764	81.9768	116.044		CAMLG	252.274
LTV1	7	3	2	2	2	77.8334	3998.2	1842.49	22.1334	157.069	120.91	901.537	1747.89	3.62886	62.7489	39.069	105.876		LTV1	223.255
G6PC3	7	3	1	3	3	1532.18	2750.47	1171.2	181.071	27.5784	50.5475	3123.97	17.9468	49.6934	130.318	66.8901	121.455		G6PC3	268.392
LIMA1	7	3	3	1	3	12.5343	502.202	1775.96	4646.56	103.852	446.995	170.515	1.02081	0.954856	75.6974	86.8389	71.9689		LIMA1	329.687
TIMM23	7	2	3	2	2	2.43612	195.356	677.054	140.418	6996.77	3238.39	63.3741	16.8433	74.7392	39.6314	42.7951	19.8268		TIMM23	299.938
DHCR7	7	4	1	2	4	12.0116	5172.52	3909.25	134.936	38.757	1.62695	1107.2	45.3074	1.33029	144.481	92.5734	114.246		DHCR7	396.447
ITPR3	7	0	3	4	2	0.139988	0	0	27.1637	116.593	34.2606	56.306	7146.26	51.1823	45.9841	56.3494	20.9585		ITPR3	359.937
CD2BP2	7	3	2	2	2	86.2095	598.844	1649.06	130.225	26.5283	614.437	433.942	217.315	1.40314	83.501	133.73	34.8041		CD2BP2	379.818
TRIP12	7	4	3	0	3	79.1396	860.4	2138.98	56.2158	3705.43	4538.51	44.8941	19.6866	10.5537	60.4979	88.3698	97.3487		TRIP12	481.995
DNAJB6	7	2	2	3	2	0.279976	142.47	31.5517	11.0667	40.4764	2.29014	2503.4	42.5873	2.74686	14.8416	11.7006	16.7984		DNAJB6	590.225
KNOP1	7	2	5	0	2	15.0293	8.56357	584.777	7817.94	508.75	512.114	7.0464	1.98987	1.02657	21.5834	12.7741	9.50536		KNOP1	910.024
PPP1CA	7	4	2	1	3	3.63969	3031.86	1286.3	275.661	26.9843	11.8171	1.32137	1.2053	323.117	67.0432	64.0404	62.6849		PPP1CA	672.003
SUB1	7	1	4	2	2	91.2192	2.49771	0.959	92.197	3923.01	79.0128	19.0533	404.971	4.61514	3.55826	14.3501	14.4739		SUB1	1090.23
SRRM1	7	1	2	4	2	8.63453	1032.09	0.445874	5.29932	164.463	153.753	9.9741	1069.12	1475.32	40.5223	37.9943	54.4247		SRRM1	1268.68
LAMC2	7	2	1	4	2	4.47465	1740.46	1780.13	11.327	28.8063	2.9157	54.8217	3231.34	437.309	45.6	48.0338	39.6098		LAMC2	3392.76
TADA3	7	1	3	3	1	1.81985	90.5257	4.66966	684.878	477.622	531.313	755.946	1426.87	922.366	20.2153	18.7788	78.1016		TADA3	121.376
LRRC61	7	1	3	3	1	3.35972	0	0	5.78486	21.5874	0.916058	1.20125	1.60707	1656.36	0	0	0		LRRC61	93.0003
MLKL	7	2	3	2	1	3695.55	42.7842	224.396	1178.35	4724.95	5374.65	1679.95	6262.54	22.9869	50.453	47.5247	62.6122		MLKL	103.365
LPCAT3	7	3	2	2	1	3404.51	34.3782	303.906	26.0319	140.318	7.55748	6712.58	142.426	10.6983	4.90456	12.7118	18.8346		LPCAT3	112.912
RHBDF2	7	3	2	2	1	11144.6	117.36	727.457	356.524	37.778	6.59562	1430.57	748.893	12.8669	16.0358	14.7341	23.6341		RHBDF2	135.069
IGF2R	7	2	2	3	1	13.3593	353.604	1471	8.33899	195.091	271.69	6236.31	3442.66	3753.86	41.8608	72.7985	79.6424		IGF2R	207.95
RIPK4	7	2	2	3	4	1.95983	1577.59	464.441	24.1455	278.359	310.22	23.7847	48.6374	89.2414	43.4756	36.5199	129.672		RIPK4	153.551
MGAT5	7	3	3	1	1	1877.4	47.8132	213.431	2927.79	160.894	1953.23	31.1618	1.78641	5.57	5.40428	27.3069	3.63631		MGAT5	329.313
ECHDC3	7	2	4	1	3	11.3291	28.4383	9374.83	1291.73	2005.04	1726.6	2785.74	66.2182	5.20457	128.867	63.3075	339.661		ECHDC3	129.639
ESD	7	3	1	3	1	4442.81	1996.2	1395.35	9.41499	19.7613	3059.19	489.749	2918.86	3242.22	56.6201	83.4708	36.6483		ESD	460.264
NGRN	7	3	3	1	1	30.6847	3.74656	108.367	1517.43	29.8522	0.0884697	0.175067	0	0	0.0267538	0	0.0713002		NGRN	600.922
NUDT3	7	2	3	2	1	1333.53	15.6265	2133.4	74.4487	1335.72	1357.78	13779.4	216.151	17.3486	33.2657	14.4452	34.6149		NUDT3	609.836
GNAS	7	2	3	2	1	5.73951	1448.3	891.273	5178.46	550.48	406.638	1565.83	36.9625	1751.77	13.8607	28.9867	111.48		GNAS	3180.03
GTF2E1	6	2	3	1	1	4035.16	41.491	291.538	85.5154	642.226	467.281	9.60999	11.8521	10773.6	63.674	26.4347	84.501		GTF2E1	43.5121
COL4A4	6	2	2	2	1	14.403	1311.12	3690.13	56.3554	2408.5	1290.95	31.1618	1687.9	1946.16	51.412	40.543	59.0366		COL4A4	33.1251
TIGD2	6	1	3	2	1	711.28	12.3934	68.4041	292.639	1969.85	2356.92	834.027	30.1325	707.099	103.593	71.5037	74.3929		TIGD2	38.3529
POLR1E	6	1	2	3	1	1.81985	183.746	68.7828	888.354	164.604	6.73302	3897.57	95.8214	1482	24.6934	56.6733	75.4837		POLR1E	53.0504
AGMO	6	2	1	3	1	6.26219	1081.86	1437.86	11.029	208.265	6.81217	287.547	231.212	177.603	33.8793	1.66942	10.9089		AGMO	39.8697
FLCN	6	1	2	3	1	16.9386	0.107769	0.126207	30.9365	140.318	3.61843	8.52887	8.83887	9677.04	6.78109	0.529657	0		FLCN	66.7871
THRB	6	1	3	2	1	49.4713	7644.59	26.3192	185.206	7796.2	121.115	36.0637	9703.13	9821.97	92.9696	79.7147	66.4518		THRB	56.9993
ANKRD18A	6	2	2	2	2	721.708	5.38844	29.6835	29.0096	32.5914	3.98485	215.624	4.41943	1574.38	19.0189	20.4299	17.3262		ANKRD18A	55.8551
RFTN1	6	2	4	0	3	0.626219	4.52629	62.4056	262.321	1059.76	15.6603	2.60365	1.85969	1.75057	18.9661	16.8871	70.7986		RFTN1	32.9675
E2F5	6	2	3	1	2	149.06	3.93221	562.717	1956.2	839.595	937.261	16.5446	5.14969	972.258	27.2117	51.1709	54.0429		E2F5	33.197
ACVR2A	6	2	1	3	2	7.86335	1746.97	1175.95	4.47683	10.9684	311.508	481.958	9.07861	213.883	19.8568	35.7618	26.5188		ACVR2A	31.1791
AAAS	6	2	2	2	2	179.725	1654.77	5.754	647.47	70.8599	6.84534	2768.02	54.2385	3.33972	62.4671	44.867	57.3108		AAAS	30.0488
ZNF688	6	3	2	1	2	2733.97	40.0528	137.313	6.57101	78.3822	43.087	17.4526	581.283	3.46972	8.68607	40.35	28.3348		ZNF688	41.1139
SMOX	6	3	2	1	3	22.7675	1362.48	348.185	97.9446	996.141	1001.66	422.359	7.2318	3.036	100.359	62.1098	235.403		SMOX	48.9782
PCNT	6	1	5	0	4	1723.35	47.278	1.19176	10.3054	223.765	86.6465	1.35583	0.838887	3.00914	130.51	110.414	107.523		PCNT	59.171
DHPS	6	1	2	3	1	88.8925	3.66414	4.66966	13.8334	350.796	421.478	1078.48	23.1016	307.359	17.102	13.5785	17.2347		DHPS	67.2401
TCEA2	6	0	4	2	2	0	0	2.98356	25.9585	1305.3	67.3254	2958.54	4.46602	4.456	20.3686	28.559	5.63272		TCEA2	31.4483
C2orf15	6	0	4	2	2	0.139988	0	0.126207	639.102	75.556	35.314	1340.59	23.9051	60.8646	25.2052	28.2644	18.98		C2orf15	35.7757
ZNF500	6	0	5	1	3	11.619	19.3984	31.0469	623.256	2290.97	2576.5	38.5601	630.975	5.20457	8.10318	46.5617	338.077		ZNF500	44.4899
ABCB10	6	2	2	2	2	782.674	7.86712	31.6779	13.5819	64.7623	44.2456	2062.91	47.6094	2.60229	25.5037	20.7048	17.3074		ABCB10	35.2304
TXNL4B	6	0	1	5	4	4.38353	0	0.339318	7.68872	48.3239	19.8009	1481.03	3881.53	2161.3	63.2173	67.7849	87.5928		TXNL4B	50.6891
HTT	6	0	4	2	3	0.139988	0.178408	0.126207	182.349	118.731	134.094	68.1229	1956.13	2.60229	39.4943	24.5587	18.4704		HTT	46.418
DPH7	6	1	5	0	5	1039.31	25.9062	1.71624	339.262	2792.1	133.143	7.64799	5.17731	6.00371	86.6008	78.5191	92.0981		DPH7	63.0517
GPRC5C	6	1	4	1	4	2.58854	3.87967	1601.26	42.6378	1496.4	251.841	571.047	8.96389	3.65914	157.437	111.022	150.178		GPRC5C	66.2354
ZNF358	6	3	2	1	3	1293	18.1658	67.5168	421.538	29.5049	4.57402	0.688158	25.7131	152.711	73.8632	127.685	120.511		ZNF358	48.1845
ASB7	6	2	2	2	3	1.60862	900.623	199.668	522.407	54.8085	3056.77	61.5648	2.51666	120.293	112.72	63.2368	123.381		ASB7	70.0223
SLC6A8	6	4	2	0	2	0.139988	235.259	59.5697	1866.62	32.3811	9.98503	1.80187	2.61148	1.44571	3.11333	19.3566	6.32667		SLC6A8	38.2852
STXBP6	6	3	3	0	2	69.0928	2063.36	31.9863	375.794	309.722	414.562	4.20437	0.803534	1.17114	90.6522	40.1221	73.1942		STXBP6	68.7006
CDK5R1	6	2	1	3	3	6.34585	990.35	312.733	560.595	31.0435	2.21174	30.5491	1130.03	884.993	149.913	142.655	70.7849		CDK5R1	45.4467
HNRNPLL	6	3	3	0	3	4.0522	2119.84	852.623	303.96	313.648	313.191	1.88941	0.529367	1.59029	64.8251	98.2431	104.135		HNRNPLL	83.2718
ELP4	6	2	2	2	2	12.9419	1294.1	5764.33	1417.68	27.0848	24.6008	1322.14	1.29497	80.1229	90.503	111.971	48.5901		ELP4	57.9934
ARSK	6	0	4	2	2	81.8931	1.40099	2.39793	164.743	1748.58	1711.15	178.025	379.469	538.529	132.594	138.289	305.716		ARSK	47.0636
DCAF4	6	1	4	1	2	0.20874	0	13.6981	504.56	313.228	257.504	2280.09	20.8919	2.45772	30.4219	25.3052	43.0092		DCAF4	55.9796
CHST3	6	1	3	2	2	0	32.2918	0.106556	4065.63	118.941	34.5749	6.14872	25.4003	43.6454	22.9945	36.376	32.8832		CHST3	64.6652
TDRD7	6	3	2	1	2	284.095	3905.81	38.1783	10.222	336.854	187.644	82.6314	0.255201	2.228	37.9885	51.5609	48.0575		TDRD7	63.2335
RABGEF1	6	3	1	2	2	1579.53	130.951	372.731	6.15003	24.7063	2.50661	1204.94	69.7065	4.44028	34.3252	39.408	30.9877		RABGEF1	77.3178
SMAD1	6	4	2	0	2	464.654	149.456	111.289	177.397	14.2954	1195.58	17.6268	0.510403	1.27314	68.9418	53.2714	53.7236		SMAD1	68.2134
ESCO1	6	3	3	0	1	174.145	1609.85	1629.96	194.17	477.622	505.068	2.64275	2.00883	2.60229	39.7482	29.2756	107.771		ESCO1	125.476
COX16	6	0	4	2	2	0	0	0.252414	91.8033	847.307	847.628	1400.54	14.2627	4.048	41.113	16.6601	146.313		COX16	50.2397
SLC9A1	6	2	3	1	2	1494.93	14.0099	116.363	13.1925	141.006	65.2691	3.41844	1.73467	3144.57	13.4967	34.7596	3.05425		SLC9A1	77.3054
RAB40B	6	3	2	1	2	1987.83	18.2129	118.256	0.251516	26.9843	33.2987	123.729	1.2053	2.89143	15.6946	15.6008	30.7607		RAB40B	99.2983
SLC11A2	6	0	5	1	3	81.0506	1.04056	3.32898	79.7981	3365.93	161.981	88.7221	285.535	7.78342	153.311	128.76	123.014		SLC11A2	82.0685
LRIG3	6	2	3	1	2	2965.51	32.8695	240.405	53.1982	1153.66	377.241	580.107	16.7983	6.08771	48.1827	81.5372	111.251		LRIG3	86.1455
PIK3R4	6	3	2	1	2	1188.78	127.921	118.003	29.8046	318.415	314.574	85.1686	2.20972	56.2383	136.006	139.829	139.332		PIK3R4	94.3992
ZNF330	6	0	3	3	3	0	0.323306	0.678636	13.9591	666.687	1787.52	882.888	143.192	18.1297	195.011	127.184	106.271		ZNF330	86.3196
ULK1	6	1	5	0	3	10.2282	4.99541	303.257	4549.73	163.669	84.5603	0.295191	0.711286	0.766571	58.2092	95.9923	77.0437		ULK1	100.199
YAF2	6	0	4	2	2	0.20874	0	2.13111	84.08	108.358	49.7262	5843.43	106.87	5.65286	22.4376	16.9294	24.725		YAF2	78.5255
CLDN10	6	3	2	1	2	4609.53	62.6136	313.498	23.6425	151.112	130.767	389.325	3.81678	13.7343	52.4575	65.196	94.2455		CLDN10	84.3751
KBTBD6	6	2	4	0	3	4970.3	133.486	11.3342	15.6014	132.223	107.27	0.840874	0.401767	11.9066	75.7275	41.9128	63.8851		KBTBD6	89.1219
VILL	6	2	2	2	2	2166.93	236.033	1.70489	8.09759	416.574	444.064	5.62725	793.532	697.45	29.0368	40.9076	26.8952		VILL	104.941
UBALD2	6	3	3	0	3	801.712	943.731	420.017	102.115	1513.82	1808.11	19.0999	6.42827	4.91543	37.7864	39.1465	85.6645		UBALD2	145.91
IRF6	6	0	3	3	2	0	0.178408	0.213111	2.53264	30.2078	1303.26	21.861	52.0611	51.0848	20.066	0.417354	18.8985		IRF6	105.658
SAYSD1	6	2	2	2	3	166.166	8.40596	4245.1	48.1653	431.749	419.692	9.48987	916.631	1477.95	57.9591	43.9615	94.391		SAYSD1	83.4061
OAT	6	1	4	1	3	0	2.67611	24.4012	29.3103	52.0755	95.3876	1175.08	1.67777	1.41771	15.3714	35.4495	43.414		OAT	99.6342
JMJD4	6	4	1	1	2	9076.69	302.722	635.953	241.679	0.630681	0.225878	0	0.401767	38.456	20.8323	8.72535	25.7942		JMJD4	112.521
STX2	6	2	2	2	2	9.81076	253.696	1378.72	3.69606	155.28	163.609	7.32671	2710.82	2545.29	26.4487	37.8795	70.7562		STX2	129.595
PANX1	6	2	3	1	2	23.0243	12572	10372.9	219.561	3579.17	4276.11	42.7645	11.6512	365.491	103.01	43.6473	35.7912		PANX1	159.635
KCTD20	6	1	4	1	2	3.4997	7.00497	3848.18	2253.83	240.16	204.098	22.8237	1225.39	3.18057	40.0041	52.6768	73.8111		KCTD20	152.039
MPI	6	2	2	2	3	5.42723	353.961	1609.73	90.546	7.32342	1.59245	2.01327	726.175	957.721	45.3478	15.4554	25.9388		MPI	121.867
SLC9A6	6	2	4	0	4	49.0538	2.67611	82.7068	1186.91	219.549	225.936	3.1456	0.656968	0.448286	83.123	61.2079	76.4705		SLC9A6	135.49
EBPL	6	0	2	4	2	5.50841	0	0.232762	54.1566	270.845	4.00622	300.016	2702.83	3544.61	27.7558	59.0849	56.9281		EBPL	167.823
MMP1	6	0	3	3	2	2.23981	0	0	238.311	231.048	222.389	376.31	98.4872	1203.3	42.4071	60.1003	73.8337		MMP1	45.8338
NOA1	6	2	1	3	1	2862.65	79.213	5.43433	21.9235	902.294	47.2428	2621.01	3289.93	3088.96	23.1777	42.3913	75.8634		NOA1	120.911
ARID1B	6	6	0	0	3	5.17956	3808.33	1097.37	0.251516	2.69843	2.19854	0.24025	0	0	190.681	146.908	170.893		ARID1B	121.299
GALNT10	6	0	3	3	3	1.87866	0.215537	0.126207	2522.21	354.51	404.585	31.5966	927.048	919.583	52.5943	39.8717	48.3042		GALNT10	181.942
UBIAD1	6	0	3	3	2	0	0	0.106556	1606.57	32.4512	7.95154	113.505	2.46492	1.04114	4.98986	6.64252	30.0335		UBIAD1	140.95
PPP2R5A	6	1	3	2	2	5.00975	1.07045	88.6542	1243.45	73.5794	193.306	4.2016	110.63	110.286	30.0089	42.6298	36.4344		PPP2R5A	185.554
CORO2A	6	1	3	2	2	1.39988	91.6034	2485.27	25.9061	226.668	204.51	827.781	231.418	2.45772	98.5177	107.376	111.917		CORO2A	182.121
GLYR1	6	2	3	1	2	494.504	20.9815	252.856	3597.83	109.009	23.6707	8.51863	372.218	1.07029	83.4677	59.4848	54.7167		GLYR1	196.352
NUBP1	6	2	2	2	2	0	61.8368	263.745	26.6465	882.467	14.4061	16.6136	1057.63	2.42971	38.2398	15.5123	26.2833		NUBP1	140.063
SC5D	6	1	3	2	2	0	18.2129	43.4152	617.954	521.021	13.5528	38.1038	1725.17	1.77857	20.4698	0.960748	28.2098		SC5D	186.694
POFUT1	6	1	3	2	2	15.6555	4440.39	14.8112	35.742	1430.98	15.1056	5.16446	922.935	854.597	31.1326	30.8209	14.973		POFUT1	231.647
IVNS1ABP	6	0	3	3	2	8.53928	0.323306	0.126207	433.865	116.032	46.6273	443.862	157.091	3821.89	69.4315	68.7591	47.7045		IVNS1ABP	211.725
STRBP	6	1	5	0	3	1.0437	0.535223	43.4747	1703.27	39.8772	14.0583	2.81781	1.00442	1.92314	66.6729	60.8666	45.6153		STRBP	250.146
UBE3A	6	3	1	2	2	4442.94	87.7237	290.528	23.0137	110.636	5.67956	67.3901	6511.03	182.738	83.2922	29.42	18.8346		UBE3A	227.553
UBL4A	6	3	2	1	2	337.331	388.159	234.706	57.7666	577.814	603.59	46.0628	1725.79	2.646	26.9112	36.9725	130.776		UBL4A	208.531
PLLP	6	0	4	2	2	0	0	0	193.541	234.763	127.927	5118.88	115.91	5.92743	73.3125	106.317	90.2459		PLLP	164.915
SLC50A1	6	1	3	2	3	1.25244	0.178408	22.2701	330.045	28.5909	2605.57	93.2302	1.73209	2.228	5.19916	18.9691	15.5506		SLC50A1	228.293
CHPT1	6	3	1	2	2	166.365	985.524	4109.42	34.701	27.5397	13013	201.064	39.6103	8.89742	13.047	37.0253	32.0217		CHPT1	259.481
LBR	6	1	3	2	3	6.61092	0.501714	11.2604	32.9922	1511.53	734.561	14.1105	2579.93	2634.48	54.3628	47.1617	51.3704		LBR	450.312
AFTPH	6	4	2	0	3	2.02859	1303.25	854.528	4.17624	75.6962	81.4344	0.360375	0.200883	0.737429	67.2396	75.7735	68.7098		AFTPH	316.233
PRSS8	6	0	4	2	3	0	0.323306	0	79.7305	1570.49	1704.1	101.145	6.42827	3.18057	43.7998	35.1981	45.6684		PRSS8	219.862
PQBP1	6	6	0	0	2	995.897	2410.82	770.184	5.24549	0.280303	0.176939	0.175067	0.127601	2.06886	21.2158	56.8198	63.3859		PQBP1	244.481
DTD1	6	3	0	3	1	721.613	989.449	747.487	2.0175	11.9129	15.8361	820.712	2238.63	1991.19	70.4161	66.1805	101.888		DTD1	107.925
NT5DC2	6	3	1	2	2	37.7819	37.4656	85.4576	0.1345	4.83522	82.4537	3.06366	1016.98	860.326	17.1849	49.9036	24.9551		NT5DC2	311.207
PYCARD	6	0	4	2	2	10.437	0	1.06556	157.529	6472.9	125.7	19.9557	3261.29	3542.82	42.3214	44.3699	55.6419		PYCARD	261.208
MAT2B	6	3	3	0	2	10972.3	164.132	664.858	204.231	53.9686	46.5815	0.720749	0.401767	12.8669	55.6987	12.8562	34.4694		MAT2B	310.604
PIGN	6	2	3	1	1	49.5558	15920.7	5063.8	83.7548	3035.73	3185.32	44.0858	16.2716	6772.31	31.9436	0.240753	57.0854		PIGN	93.8362
CHID1	6	2	3	1	3	4.59227	441.239	2309.72	961.265	2860.98	28.3071	9.09786	210.426	5.48257	34.0905	57.0104	119.63		CHID1	287.944
CCDC88A	6	2	3	1	3	1.11493	1.2896	377.907	801.273	190.954	173.82	7.6554	1345.44	0.867429	53.3928	76.8773	110.785		CCDC88A	521.87
SUMO2	6	2	3	1	2	4.19964	2251.18	812.899	125.003	1195.89	1376.56	10.1818	415.755	4.33714	16.5604	32.5017	169.105		SUMO2	315.961
AFG3L2	6	1	3	2	3	0.279976	0.107769	33.2453	2945.12	127.106	22.306	48.8582	2724.78	101.489	98.892	129.591	91.4052		AFG3L2	416.94
C8orf33	6	2	3	1	2	5816.51	67.8943	345.05	311.88	121.429	68.7501	4.68487	3.41502	3663.73	25.1625	70.974	76.5745		C8orf33	433.78
CDC42SE2	6	0	5	1	2	8.67926	0.107769	0.252414	178.954	334.605	311.093	6.84712	15.2671	4879.14	104.958	48.0062	54.2493		CDC42SE2	389.299
TM7SF3	6	3	3	0	2	1044.12	24.9771	20.4587	294.017	0.630681	56.7975	0.350133	0	1.59143	25.6034	24.8624	17.2547		TM7SF3	502.996
FBXO7	6	2	3	1	2	5.86708	160.567	858.305	50.8936	229.997	242.059	5.85353	3.01325	1637.27	55.9866	26.9812	50.6893		FBXO7	434.238
HMG20A	6	2	2	2	1	3.91967	2610.37	931.912	17.7319	712.385	853.262	799.311	44.3952	2.74686	22.1771	9.72643	35.0512		HMG20A	121.498
CCDC34	6	2	1	3	2	4.80101	309.18	1838.3	284.467	2.17235	1.32705	91.8224	89.8308	97.5545	42.7972	15.9191	40.0707		CCDC34	638.201
EPB41L2	6	0	5	1	3	0	0.431075	0.572081	121.734	2302.67	2847.5	41.7448	759.193	5.39286	60.9368	25.1943	186.92		EPB41L2	1680.76
OAZ1	6	3	1	2	2	4.80101	86.5277	399.796	1800.15	67.0624	19.5518	1.92573	582.497	459.286	72.4316	47.638	93.4033		OAZ1	1936.7
KDELR1	6	1	0	5	2	388.047	13.2022	0.959	0.672499	16.1174	11.0587	441.168	4286.74	4176.54	66.8222	28.8571	92.7616		KDELR1	1819.05
DDX21	6	2	2	2	3	1965.91	52.8458	1.55073	13.6746	737.932	837.637	9.3595	207.578	151.126	143.775	123.456	154.885		DDX21	3472.94
BLOC1S2	6	0	3	3	1	0	0	0	5.28183	29.6827	1.6031	26.0671	1341.1	0.867429	0	0	0		BLOC1S2	184.733
FERMT1	6	2	2	2	1	0	208.64	67.7731	25.9061	2091.28	2468.45	31.9532	132.382	5.49372	11.0033	21.0418	29.6699		FERMT1	310.182
GTF2E2	6	0	3	3	1	0	0	0	1307.76	29.6827	6.64142	2.04212	3.01325	0.722857	0	0.481506	0.0727203		GTF2E2	302.498
CNOT1	6	2	3	1	1	3.13109	355.21	1082.6	64.0219	3020.33	4882.11	85.6075	9.05964	9.54856	13.475	0.357732	1.2121		CNOT1	479.467
ARPC5	6	3	2	1	1	1821.53	20.2605	85.5683	20.1213	99.8419	2.38175	5.2855	6.42827	5385	9.76647	0.529657	0		ARPC5	499.677
LMAN1	6	3	3	0	1	5719.46	171.628	57.2203	703.434	193.899	75.9955	1.66313	0.893204	12.5723	4.00416	12.0437	34.3667		LMAN1	3944.96
ZNF205	5	1	3	1	1	16.2817	6.9579	586.908	8362.8	174.138	77.4994	1916.1	2.93481	2.86457	40.4518	29.9303	35.4362		ZNF205	31.671
GOLGA1	5	1	2	2	1	576.331	4.95736	60.0745	194.673	126.826	68.6585	7.44774	206.709	1315.17	40.7292	98.8051	52.2132		GOLGA1	36.9089
ZBTB14	5	2	2	1	1	146.326	580.717	23.8684	338.536	1216.86	14.5975	672.08	29.4757	1.90971	49.022	30.4669	72.6549		ZBTB14	37.6788
TBC1D20	5	2	1	2	1	1690.08	16.2731	97.0531	9.18033	37.778	2.01533	1512.49	26.1148	269.192	36.1658	23.6901	31.8515		TBC1D20	56.7853
AP1G2	5	3	1	1	1	937.081	1114.01	411.561	0.62879	26.9843	9.98503	26.4275	0.401767	1.012	17.9123	13.7229	7.99923		AP1G2	65.0339
NAV2	5	3	1	1	1	1938.56	56.02	32.8191	413.049	25.7178	10.7048	596.539	0.638003	4.29685	29.884	13.4746	12.121		NAV2	94.9078
TTC31	5	2	1	2	2	5.63597	689.367	1648.2	270.345	34.3371	0.619288	0.612733	69.0319	51.4031	62.6753	37.86	55.6855		TTC31	43.9377
DCAF12	5	1	2	2	1	8.34958	690.081	25.1471	60.7939	20.392	775.437	14.443	1032.03	1344.76	14.4827	23.193	58.3236		DCAF12	138.961
KLF16	5	0	2	3	1	0	0.178408	2.13111	0.1345	12.6136	6710.69	99.7879	5.86963	5.57	2.51486	0.29811	0		KLF16	105.94
2001-08-01	5	2	1	2	1	2857.85	65.654	3.09011	18.023	12.3333	0.265409	0.175067	106.547	96.2814	10.6569	0.178866	13.7609		2001-08-01	106.771
PIEZO1	5	2	3	0	1	1769.31	19.6139	900.108	188.888	456.034	520.138	6.72699	1.40618	23.8543	24.0537	26.3866	63.9939		PIEZO1	132.492
SLFN5	5	3	1	1	1	186.822	1063.84	444.443	20.3095	724.442	44.3233	2350.36	3.06242	3.50114	81.626	31.5997	65.1684		SLFN5	188.545
KRBOX1	5	2	3	0	2	117.729	3.74656	104.424	1601.25	77.6794	0.628696	0.470258	0.255201	0.462857	31.5625	54.8892	64.2078		KRBOX1	31.6424
ATF3	5	1	2	2	2	1276.45	28.1178	0.852445	8.32288	75.9064	70.7623	7.44774	303.937	790.62	54.5368	28.1141	67.4832		ATF3	62.3166
NDRG4	5	4	1	0	2	3325.23	630.205	108.784	16.8125	403.426	0.619288	0.437666	0.510403	7.95714	19.6531	53.625	37.3613		NDRG4	49.8621
RAD54B	5	2	0	3	2	7.02839	351.82	567.302	5.47078	30.4128	3.05377	4.11406	1771.35	1785.5	41.1094	36.8712	34.1613		RAD54B	32.1868
CGRRF1	5	0	3	2	2	0	0	0.319667	0.125758	3.01325	1977.7	67.4172	2.33474	1.75057	13.0737	36.0713	14.3313		CGRRF1	30.9413
FOXD1	5	3	0	2	2	5561.03	101.195	354.389	23.5167	10.7937	0.503832	1.56162	560.666	19.0834	90.4998	65.8701	64.8665		FOXD1	33.6558
TCF7	5	1	1	3	1	4.17479	81.1755	0.106556	0	8.68938	1544.68	25.9974	1657.4	1762.35	5.69857	17.8866	14.4026		TCF7	119.577
SEMA4C	5	4	0	1	2	19212.5	295.62	951.473	12.4997	2.83858	0.0458029	0.24025	0.931134	21.1074	23.7845	29.0619	29.8762		SEMA4C	36.9884
TMEM218	5	0	5	0	2	0	0.215537	0	298.298	1287.15	1399.55	18.259	5.82562	3.75886	25.8875	49.3544	29.6699		TMEM218	38.4102
KDM4B	5	2	2	1	2	7.09715	2278.98	8.20478	45.0574	7.00757	1990.48	33.1751	1.02081	3.342	42.1819	41.5566	35.5075		KDM4B	53.519
ARL15	5	0	2	3	3	4.61215	0	0.126207	7.29396	102.154	124.025	2.09707	272.758	1676.91	86.0419	75.6412	69.8621		ARL15	34.2493
ACE2	5	2	1	2	3	5.08347	1416.84	24.2947	215.536	41.1772	3.20307	1946.02	40.0301	306.94	71.4022	70.4359	74.4109		ACE2	84.3721
ATAD2B	5	0	0	5	3	3.54857	0.215537	2.65035	3.39546	19.7289	2.13268	402.689	1963.79	1625.08	112.079	121.37	81.4278		ATAD2B	53.7455
SGK2	5	2	3	0	3	5.42723	421.756	1948.26	1197.3	7.6738	313.031	7.3081	1.49585	0.795714	49.1201	96.8737	107.172		SGK2	66.4965
PLXNA3	5	0	3	2	4	0.139988	0.178408	7.05232	62.572	19.0281	379.276	1182.19	9.23806	31.6332	116.46	98.9993	36.7653		PLXNA3	35.0212
CREBRF	5	4	0	1	2	1982.85	261.987	1176.66	4.6147	21.8677	14.9317	287.186	7.63357	2.76143	42.6459	82.1549	41.5997		CREBRF	47.4003
RAVER1	5	3	1	1	3	1.25492	64.6578	706.079	1201.55	59.7158	35.4025	2.4025	58.0553	9.41172	130.811	108.96	94.7439		RAVER1	32.2763
MSTO1	5	2	3	0	2	2.23981	2327.37	390.439	71.8244	262.308	334.361	1.68175	13.7834	0.867429	35.7072	35.2809	50.1713		MSTO1	31.5301
FSTL3	5	2	1	2	3	12.0729	594.919	2627.55	424.978	31.9952	16.011	595.1	1.78899	93.0032	133.263	117.229	181.366		FSTL3	39.3222
CYP2R1	5	2	2	1	2	4.19964	3996.6	947.183	314.521	18.889	18.3088	1.39867	59.2606	0.144571	30.9089	30.2117	19.2985		CYP2R1	57.6422
TMEM115	5	2	1	2	2	40.078	3702.85	15976.7	32.9525	222.841	7.34298	7.61539	3302.43	3303.64	65.2348	61.8877	82.3518		TMEM115	60.9888
WASF3	5	2	3	0	2	1285.15	12.5718	93.7063	365.613	2980.89	3404.59	38.9875	12.3815	9.70086	59.9266	126.183	116.129		WASF3	56.8137
HENMT1	5	1	2	2	2	1.11991	0.323306	220.862	6.2879	102.54	121.836	3.72387	1175.17	226.833	66.9152	112.287	44.5775		HENMT1	53.2115
ALKBH3	5	0	3	2	3	0.557467	0.356815	30.7946	463.056	209.701	225.982	46.8161	2588.11	2.47229	71.8691	93.9245	50.8345		ALKBH3	57.57
UCK1	5	3	1	1	3	167.088	2923.49	973.793	128.317	2.7685	0.549635	98.0219	0.803534	0.289143	64.9049	43.4663	34.2456		UCK1	56.0046
ANKS6	5	3	2	0	2	17.1166	4911.2	1531.76	6.69877	24.7764	24.061	0.622975	32.3682	9.05657	23.2568	17.1962	37.5479		ANKS6	68.5147
GFM2	5	2	1	2	2	408.765	4.74182	25.7462	24.9001	102.54	29.7261	3862.02	94.0134	5.34915	64.6975	73.8149	108.935		GFM2	69.7385
FAM207A	5	3	1	1	3	0.417479	123.101	463.73	4.56225	22.2882	40.3403	1101.34	22.0972	0.737429	57.6047	47.9355	57.4622		FAM207A	67.5436
TRAM2	5	1	3	1	2	2.0874	1.78408	119.768	1759.53	630.33	8.22768	376.218	1.14841	1.59143	47.2027	46.5052	63.4572		TRAM2	56.8787
ST3GAL2	5	0	2	3	2	0	0	0	19.3667	1082.56	1230.63	70.6334	2540.13	31.378	19.8646	15.5125	30.5843		ST3GAL2	58.726
NEK2	5	2	2	1	3	39.504	4776.84	1463.87	223.82	111.248	0.863983	1.43126	0.803534	422.163	65.0485	36.0725	64.6249		NEK2	93.2563
SAR1A	5	2	3	0	3	1.39988	1344.2	356.787	30.1819	272.541	278.573	1.4415	1.00442	11.9994	65.4652	90.6677	117.661		SAR1A	460.044
HOOK2	5	1	4	0	3	1.66992	1.24885	42.0894	607.149	184.888	2624.95	40.1433	3.08138	2.03971	63.444	72.0917	150.654		HOOK2	75.4426
CD58	5	3	0	2	2	83.0784	687.583	1995.79	4.43849	3.08333	9.64319	505.067	1.02081	1.90971	72.8329	38.8139	28.1636		CD58	96.322
ANKRD40	5	2	2	1	1	2.23981	1049.67	330.788	9.43184	180.795	130.492	0.4805	0.803534	232.182	46.0602	9.53383	15.9985		ANKRD40	184.25
ARL6IP6	5	1	2	2	3	3.4997	5.38844	2966.62	151.678	65.8083	228.957	10480.5	133.64	21.1603	105.289	88.5403	54.486		ARL6IP6	71.6397
MAGOHB	5	0	3	2	1	4.19964	0	0	487.186	226.668	148.951	3.60375	307.753	1838.37	3.41187	6.64479	40.8688		MAGOHB	151.78
ATXN2L	5	0	3	2	2	1.39243	0.323306	0.252414	3307.81	187.733	121.228	13.291	316.862	342.588	52.5433	77.7918	50.5642		ATXN2L	86.7343
TACO1	5	0	4	1	2	2.93975	0	0	15.2167	202.382	159.028	1.68175	0.60265	1024	39.3644	40.6391	48.9408		TACO1	65.0916
TMEM125	5	3	0	2	1	5624.58	100.764	330.157	9.68336	18.889	1.5115	48.6506	1842.1	7.51772	3.66776	45.7431	18.9073		TMEM125	184.703
TYK2	5	0	2	3	3	0.20874	0.323306	0.504828	13.2046	1012.4	1141	84.2299	43.4299	37.932	125.803	98.7874	91.4251		TYK2	73.0143
TMEM161B	5	1	3	1	2	0.626219	0.178408	25.5733	141.802	592.525	104.882	4299.72	4.72122	12.0948	36.7031	29.2141	44.4018		TMEM161B	103.132
WRNIP1	5	1	2	2	2	2122.05	60.6586	1.93765	6.76333	125.95	105.404	24.7151	329.94	337.05	70.3812	114.157	129.134		WRNIP1	72.5247
MLLT3	5	1	4	0	2	4.59227	887.474	7.07197	1463.9	97.2001	123.428	3.58513	1.93555	1.33029	67.4471	80.7462	53.0806		MLLT3	94.9172
APOO	5	3	0	2	2	3.00353	74.5146	1553.62	4.69675	13.6323	0.458029	2.4025	961.227	89.7789	16.5951	46.1918	29.5972		APOO	94.2761
ZFPL1	5	0	4	1	2	0.839929	0.107769	0.378621	25.1516	1138.74	1419.52	13.9345	6.42827	478.821	111.952	54.025	69.0843		ZFPL1	79.0716
COMMD8	5	1	1	3	2	215.002	3.49751	0.552429	6.15003	69.6938	9.01574	1151.08	179.03	153.08	68.3624	63.5347	43.3008		COMMD8	84.9239
SMUG1	5	1	4	0	2	2.92235	0.999807	91.6378	1351.5	324.113	223.487	1.34372	0.803534	0.144571	48.4447	33.7789	53.3498		SMUG1	88.032
L1CAM	5	1	2	2	3	0.20874	0.323306	152.481	6.06261	54.1087	28.8985	176.824	1298.97	1.74943	117.644	133.486	93.4445		L1CAM	75.1046
TAF12	5	4	1	0	2	4896.63	103.544	136.392	81.2292	1.19129	0.222742	0	0.127601	7.94142	118.799	68.0936	99.5248		TAF12	102.305
KAT2A	5	0	3	2	1	1.11991	0	0.126207	1268.14	706.988	716.54	14.7754	221.574	352.176	29.7259	39.5317	107.917		KAT2A	181.303
RHPN2	5	4	1	0	3	1159.14	512.787	349.262	102.428	13.7724	3.1604	0.24025	0.401767	7.69257	94.4787	80.6991	72.5959		RHPN2	141.977
EMB	5	1	2	2	1	1.0437	29.2588	83.8592	70.2089	2831.62	730.671	18.382	258.519	215.002	67.1967	74.1102	58.3949		EMB	135.502
DPM3	5	1	1	3	2	2.16857	38.1792	183.062	6.67391	22.2181	0.775513	1.73669	109.356	1781.72	19.3538	32.795	72.8674		DPM3	152.006
NUMA1	5	0	2	3	1	0.20874	0.178408	1.918	39.4085	1960.23	163.934	1069.83	173.282	214.524	48.9328	66.7767	65.8101		NUMA1	155.844
CDKAL1	5	1	4	0	3	4.61961	6.25059	3535.94	94.8215	59.7859	243.379	3.49946	0.784569	0.144571	30.137	34.2635	51.5832		CDKAL1	147.579
UBXN2A	5	3	0	2	2	7615.93	209.201	5.61949	11.3014	6.58711	1.94633	3.1512	1683.05	1575.19	11.0922	10.3441	36.1657		UBXN2A	106.578
HAUS7	5	1	3	1	2	4.38353	1.24885	153.973	2055.02	57.6022	10.4394	11.7295	0	0.318285	0.124851	15.621	2.21031		HAUS7	96.2411
TMEM241	5	1	4	0	2	4.80101	4.10338	278.217	3643.43	170.466	65.7461	1.30089	0.583685	0.303714	52.8834	64.3442	47.5805		TMEM241	92.0185
MTMR1	5	2	2	1	2	10.2191	1784.22	530.574	15.594	153.81	117.393	4.3245	3.6159	3637.42	50.4103	73.0927	16.8711		MTMR1	136.073
SOCS6	5	4	1	0	2	3876.92	276.889	821.543	148.219	2.24242	0.176939	0.700266	0.638003	6.684	154.298	170.4	127.271		SOCS6	145.183
SFT2D1	5	2	1	2	2	18.9953	4690.69	21.7373	76.7994	0.700757	0.0884697	0.2626	87.2788	95.6448	37.3394	79.2973	73.867		SFT2D1	151.217
ARID1A	5	2	2	1	2	1188.15	64.2267	49.3352	228.381	29.3617	735.36	496.751	25.1373	36.6028	42.5921	33.7461	69.3038		ARID1A	143.985
NUP133	5	3	2	0	2	250.07	511.316	2092.64	5.60528	5.60708	6.49147	0.175067	0	0.462857	7.01843	11.0367	7.21523		NUP133	127.189
EIF2B2	5	1	3	1	2	16.0729	0.356815	0	2636.14	48.852	27.0695	4.805	1.80795	2.45772	14.1171	17.4048	11.4663		EIF2B2	134.86
CDC42EP3	5	2	3	0	2	3085.17	8458.13	50.0811	58.4955	455.051	5414.09	75.9854	4.5962	11.5009	68.7477	95.9877	215.119		CDC42EP3	183.585
ARID4A	5	1	4	0	3	6.47093	3.74656	223.234	3190.67	103.682	207.747	3.27132	0.328484	0.303714	16.3555	56.3281	72.6276		ARID4A	219.725
CASP4	5	2	2	1	2	4439.26	130.096	8.41789	12.3612	742.629	789.41	11.0515	67.818	20.9328	50.2175	92.6762	71.9492		CASP4	194.779
LRRC8B	5	2	3	0	1	3.77968	3016.55	792.706	324.078	91.7466	94.812	0.840874	0.803534	0	11.9842	26.6755	22.2524		LRRC8B	216.449
FIS1	5	0	3	2	2	0.279976	0.538844	0.883448	1877.31	105.239	52.5817	965.084	17.0751	2.89143	84.8702	92.064	152.204		FIS1	169.234
DDX42	5	0	2	3	2	7.41937	0	0	13.0788	184.264	146.108	4.64204	153.948	3279.32	22.52	46.0991	7.5635		DDX42	179.489
S100A4	5	4	1	0	2	11349.4	2057.42	647.837	1.60526	4.55492	1543.22	24.3343	1.22169	15.0937	97.0986	81.5297	67.9289		S100A4	157.151
NFU1	5	3	2	0	2	4.59227	440.132	1818.05	641.161	22.6344	0.619288	0.2626	0	0.159143	20.3329	15.5613	15.4008		NFU1	198.946
ARL3	5	0	5	0	3	0.20874	0.501714	0.891747	92.6314	3724.43	341.373	12.8329	5.86963	3.66028	103.992	61.5296	75.6321		ARL3	140.117
SH3GLB2	5	0	1	4	2	0.626219	0	0	9.81786	49.6229	2.92825	2157.59	129.882	99.1582	43.5176	34.7313	53.551		SH3GLB2	223.569
ESRRA	5	2	2	1	2	1561.15	29.9597	2024.61	74.7002	175.398	183.028	1.922	36.3599	93.2486	133.873	76.4632	66.5391		ESRRA	190.099
AKR7A2	5	1	4	0	2	72.8501	3.21134	167.545	2422.63	446.374	314.891	3.21265	0.382802	0.592857	129.008	126.927	102.101		AKR7A2	186.54
ATAD3A	5	4	1	0	2	1648.83	53.8791	77.7856	83.6589	0.210227	0.0884697	0.0875333	0	2.38714	5.68073	13.7727	5.70402		ATAD3A	175.093
ETV6	5	0	4	1	2	0	15.842	0.504828	14.9652	288.732	341.69	1659.53	30.1325	2.16857	48.7897	37.1723	38.8326		ETV6	215.045
GABARAPL1	5	1	3	1	3	1740.68	63.9967	29.3067	322.418	624.141	609.221	132.072	3.41502	5.45343	147.892	83.4301	134.446		GABARAPL1	201.746
NANS	5	2	1	2	3	2637.22	67.7949	2.23767	19.4978	3.85416	1.15324	2.1008	985.204	834.545	56.428	83.2319	75.1504		NANS	186.622
NRAS	5	3	2	0	2	539.592	1003.01	13.5326	149.16	0.350378	0.0884697	24.3343	4.72122	13.0497	16.8995	9.95688	27.1654		NRAS	272.478
CALCOCO2	5	0	3	2	3	0.839929	0.107769	0.232762	25.933	1551.68	1402.1	14.1645	5.91529	248.317	43.445	42.8166	74.1293		CALCOCO2	253.197
TYW3	5	3	2	0	3	3.62229	347.794	1642.91	10.37	491.184	606.106	6.2465	1.80795	1.59029	33.1843	50.3019	68.5376		TYW3	329.589
PLEKHA5	5	1	4	0	2	2.50488	0.642992	56.0482	2112.55	72.1852	12.1346	2.4025	11.6512	1.44571	34.4261	25.2791	34.3635		PLEKHA5	255.945
TNFRSF11B	5	4	1	0	2	20104	235.646	5096.54	1115.65	23.8257	0.402818	0.207658	0.401767	20.6737	48.713	23.3146	58.8331		TNFRSF11B	223.829
AP1M2	5	2	2	1	2	3.77719	231.484	2667.71	459.946	15.6269	1944.35	53.7239	2.00626	56.5286	76.1197	129.498	119.047		AP1M2	263.465
BOLA3	5	2	2	1	2	1.67986	995.891	211.397	11.444	418.256	473.052	1367.74	13.4592	1.30114	53.9075	48.6803	40.5052		BOLA3	419.079
AGPAT3	5	2	3	0	4	523.659	82.9023	20.4538	82.5332	3177.84	124.426	21.8712	4.61259	18.7788	131.158	169.555	131.783		AGPAT3	326.792
BICC1	5	3	1	1	3	355.484	11.7749	77.8921	1048.7	9.10983	2.21174	52.4324	0.127601	0.795714	75.1605	59.5028	66.5231		BICC1	332.9
SENP2	5	2	2	1	1	1142.44	12.0701	79.1317	24.6486	253.652	257.229	1.08112	1.40618	396.704	24.0537	26.7718	59.4125		SENP2	247.94
CS	5	2	1	2	2	1747.57	44.0667	1.918	3.87764	14.4031	24.2693	0.470258	80.6436	115.856	25.1521	29.483	52.6297		CS	343.099
CTDSPL	5	1	4	0	2	0.626219	0.535223	33.3912	465.464	2329.12	2508.25	30.3916	8.4371	6.072	25.6247	37.9635	38.9054		CTDSPL	529.394
MPC2	5	0	1	4	2	6.29947	0	0.252414	20.3728	91.7466	3.43522	2156	64.2827	2947.67	33.6495	28.4089	40.9415		MPC2	457.119
HMGCR	5	3	1	1	2	10533.1	129.285	626.724	0.1345	2.38257	1232.03	18.7321	2.26146	11.6531	22.9906	25.8668	14.7603		HMGCR	474.451
USP1	5	1	1	3	2	3.75731	1280.97	0.852445	3.24011	13.6323	0.687043	384.727	23.9051	23.9989	19.5214	8.80974	29.7685		USP1	483.331
EML2	5	4	0	1	3	2750.5	300.647	54.2546	6.85749	65.1827	41.0394	5.2855	247.689	4.716	128.924	48.2865	50.8625		EML2	298.666
BAZ2A	5	3	2	0	3	2730.52	69.4006	36.9748	524.397	39.3501	24.1808	0.24025	0.255201	5.41085	64.1687	45.3652	75.9353		BAZ2A	499.001
VEZT	5	0	3	2	2	0	0	0.378621	12.0728	83.6513	58.0781	42.6443	1583.97	1.87943	58.3429	76.5114	45.4502		VEZT	451.585
IK	5	0	4	1	2	0	0.107769	0.252414	1213.56	728.576	904.241	18.7395	57.8544	3.46972	54.6325	72.3223	42.3959		IK	553.867
RPL7L1	5	1	2	2	3	2120.59	54.4143	3.72944	2.69	5.95643	32.991	1930.02	13.7809	5.88828	43.4979	66.7652	108.234		RPL7L1	617.171
RBM3	5	3	2	0	2	15.238	3871.27	25.7864	8.55691	78.2544	73.2388	0.600625	0.730251	0.144571	13.3439	42.2796	55.7575		RBM3	711.319
GALNT5	5	1	4	0	2	2.92235	2.3193	84.2855	1116.46	78.0014	38.1081	0.655566	0.127601	0.144571	27.7966	58.7599	38.6503		GALNT5	606.838
HSPA9	5	0	0	5	3	0.628704	0	0	8.80305	24.4961	1.87792	25.7617	1911.55	249.003	14.0772	52.494	34.9714		HSPA9	1016.11
TBCB	5	2	1	2	2	3993.47	102.48	4.96356	402.176	8.05973	1.5686	2.60178	674.844	799.663	95.5461	78.5213	103.087		TBCB	922.488
MYO1E	5	2	2	1	3	820.764	21.0892	3.836	1470.05	37.9182	7.18792	155.562	4.21855	4.09286	42.8458	13.9362	28.4286		MYO1E	795.531
OCIAD2	5	0	3	2	2	0	0.107769	0.252414	14.2106	558.575	704.219	1528.95	47.0067	3.036	70.2845	60.0439	42.3232		OCIAD2	861.742
RHOA	5	2	2	1	2	12.3165	90.6311	320.732	21.9518	78.4647	2.42442	5.52575	6.62915	5672.12	11.4417	22.931	22.3516		RHOA	2349.06
UBA52	5	0	4	1	2	0	0.323306	0.126207	20.247	1395.09	1714.72	29.791	1489.75	16.7703	98.1765	179.891	144.495		UBA52	2844.96
ISCU	5	0	3	2	1	0.20874	0	3.30322	19.637	1102.85	347.774	7.44033	2.93481	7.16142	2.07788	0.119244	6.13182		ISCU	256.527
ISG20L2	5	3	2	0	1	645.423	25.1555	503.688	6395.2	128.659	1.50398	0.437666	0.255201	0.636571	2.61296	0.178866	6.84482		ISG20L2	298.112
SH3BGRL	5	2	2	1	1	1251.21	32.2228	74.9669	2809.05	72.8576	30.0009	6.48675	5.82562	964.003	43.1601	43.143	19.9254		SH3BGRL	383.951
CYP51A1	5	1	3	1	1	0.279976	249.269	30.0372	3467.15	1891.6	1867.06	24.2652	169.546	117.537	74.2934	65.8219	147.55		CYP51A1	530.972
RNF181	5	0	2	3	1	14.4188	0.215537	0.378621	360.045	29.6827	3.02299	1180.23	783.646	516.409	11.643	27.9274	21.0889		RNF181	484.312
ID1	5	1	2	2	1	413.665	4.63406	18.4262	77.2154	72.8576	27.1153	1026.83	62.6756	1.87943	6.39725	30.7683	37.1601		ID1	1472.79
GPRC5A	5	2	3	0	1	11.0632	2452.21	153.44	2046.28	45.4791	35.7417	1.0504	0.255201	0	22.7675	16.8134	21.1762		GPRC5A	2093.89
MAL2	5	0	3	2	1	0	0	0	9.68336	86.3497	77.3153	25.8269	1075.73	0.289143	0	0.0963013	9.59908		MAL2	4444.44
KRT8	5	2	1	2	1	4.17479	447.268	1566.9	393.278	1.54166	1.23858	9.80373	76.9432	67.3174	52.7586	15.3229	7.13002		KRT8	3178.96
CBX3	5	2	2	1	1	28.1376	106.907	73.5786	18.4864	161.906	112.125	1149.24	17.0751	1.30114	60.6886	20.3677	38.3963		CBX3	5059.89
TIGD1	4	0	1	3	1	0.699941	0.107769	0	5.40759	35.0796	1.37409	33.8752	1192.04	426.63	29.2568	6.11513	22.3979		TIGD1	33.2757
FBXO32	4	0	3	1	1	0	0.215537	0.252414	110.793	267.144	315.399	1902.54	76.3357	3.32514	80.8186	59.2734	37.8873		FBXO32	62.1029
REV1	4	2	1	1	1	2.51979	563.307	176.185	197.44	18.889	0.870255	1.32137	0.401767	1277	28.0626	14.06	31.3425		REV1	54.3106
TSTD2	4	0	3	1	1	21.2782	0.107769	0	84.7608	612.543	434.578	11.2917	10.6468	11037.2	8.06054	10.8339	73.0112		TSTD2	35.5911
CNPY3	4	0	1	3	2	2.93975	0.215537	54.9	13.8334	56.667	2.79398	1574.84	243.672	1538.1	66.4461	70.2036	78.3925		CNPY3	87.2981
EFCAB2	4	0	3	1	1	0.279976	0	0	23.0137	1718.9	2074.82	21.7426	7.63357	93.5378	17.9123	5.87438	22.616		EFCAB2	38.434
SDHD	4	1	0	3	1	90.1755	3.38974	0.106556	0.269	4.27461	2.83103	76.4165	848.289	1041.75	61.5784	13.415	20.3919		SDHD	42.0854
CCNJL	4	0	1	3	1	7.30589	0.178408	26.4258	374.582	22.3541	11.5011	559.688	1743.53	1825.21	7.9994	26.8299	27.308		CCNJL	45.8109
ACAD8	4	3	1	0	1	1049.54	32.827	15.2374	227.574	0.280303	0.0884697	0.0875333	0.127601	2.70543	4.00416	0.059622	3.63631		ACAD8	45.6446
HIVEP2	4	1	2	1	1	117.03	0.754381	3.53379	44.6441	782.544	704.403	24.6256	12.4548	9346.11	5.2031	44.6838	40.5779		HIVEP2	58.2552
ISOC2	4	2	1	1	1	782.565	21.0521	97.818	1360.6	10.231	1.59245	75.1911	9.05964	2.70543	17.3365	0.29811	41.1402		ISOC2	32.3745
METTL15	4	4	0	0	2	7.54942	3402.17	2072.23	13.1454	0.49053	0.0884697	0.175067	0.200883	0	71.8819	18.9513	44.3139		METTL15	103.963
EEPD1	4	0	3	1	3	0	0	0.378621	1113.84	2455.57	2810.97	62.2247	11.8521	7.51772	73.1419	45.2135	79.7742		EEPD1	146.728
USP28	4	0	2	2	1	5.73951	0.107769	0	52.1895	437.145	434.761	4.3245	328.243	2313	26.0155	14.1563	74.7565		USP28	60.1962
KCTD17	4	0	2	2	1	18.4784	0.323306	0.883448	39.3622	364.288	374.439	122.167	1736.64	75.1772	28.4464	37.2204	106.608		KCTD17	77.9002
HBS1L	4	2	2	0	1	1.81985	1150.65	253.423	0.880305	72.8576	75.5748	0.600625	0.401767	0	5.33104	18.0083	19.2709		HBS1L	55.4426
ANKRD13C	4	3	1	0	1	3428.73	34.0549	203.824	117.584	0	0.183212	0.120125	0	3.75886	7.97524	16.8046	1.89073		ANKRD13C	63.0617
NUP54	4	0	3	1	1	0.279976	0.107769	0.252414	58.4774	5151.3	5709.33	63.0656	20.8919	13.0114	29.2994	8.13746	22.3979		NUP54	68.9511
RAP2C	4	0	2	2	1	0	0.107769	0	13.0788	89.0482	84.9185	22.9439	1075.33	0.722857	7.5914	0.866712	13.6714		RAP2C	62.3976
SLC7A11	4	0	4	0	2	4.59227	0.356815	0.378621	1043.41	108.358	119.516	2.63251	1.73467	1.73486	36.6159	51.9794	32.6889		SLC7A11	742.73
HSPA13	4	2	1	1	1	4.80101	965.72	274.7	1.4795	4.76514	2008	31.5995	1.78641	7.79799	29.4471	20.6292	13.4757		HSPA13	84.336
PARVA	4	2	2	0	1	5.17956	3681.92	1092.83	5.78486	321.113	409.157	4.92512	1.40618	0.867429	25.8875	0.577808	9.09004		PARVA	76.1205
SS18L2	4	0	3	1	1	0.139988	0	0	13.4561	998.419	1176.17	13.6942	5.42385	3.61429	6.56784	0.529657	3.70874		SS18L2	92.6281
NUDCD1	4	0	3	1	1	0	0	0.126207	44.3925	2622.87	3268.72	580.924	28.9272	9.68629	7.16492	11.7488	30.1062		NUDCD1	111.248
ALDH16A1	4	0	1	3	1	0.699941	0.107769	0	7.54548	45.8733	7.55748	229.198	1435.91	266.445	3.75305	21.427	19.2709		ALDH16A1	67.9531
ORAI2	4	0	2	2	1	0	0	0.126207	722.479	48.5717	2.29014	37.5991	1657.09	1.59029	8.35907	16.612	18.6164		ORAI2	89.6043
RTN4IP1	4	2	0	2	1	5.21849	190.896	629.85	1.076	13.8049	3.00797	6.0398	2653.58	2282.9	0.107015	18.6021	13.1905		RTN4IP1	78.5343
MGAT2	4	0	3	1	1	0	0.107769	0.252414	23.7682	1732.39	2084.72	21.5024	8.03534	5.06	0.0852967	12.5192	9.01732		MGAT2	110.864
NAGLU	4	2	2	0	1	2743.91	26.5111	125.197	12.7016	148.414	142.905	0.840874	0.803534	3.75886	39.7482	22.1493	47.3409		NAGLU	89.3808
ENPP4	4	1	2	1	1	84.5528	1.07769	3.28138	8.6773	89.0482	49.3755	1243.65	28.3246	1.73486	49.3015	24.3642	36.7238		ENPP4	83.8879
SIRT5	4	2	2	0	1	1.25244	80.2834	340.658	822.467	1705.29	3.27338	4.28913	1.53121	2.70543	16.4001	23.3718	27.0941		SIRT5	81.8299
SOS1	4	2	1	1	1	2.71361	195.356	1089.85	1.4795	6.30681	412.888	1153.78	10.5909	1.43228	41.192	28.7378	13.7609		SOS1	110.098
MNAT1	4	1	2	1	1	1.87866	1.42726	74.802	902.494	48.4223	6392.29	2018.52	8.03884	6.684	42.4227	40.6026	74.3661		MNAT1	126.578
PRR14L	4	2	0	2	1	6144.88	161.994	4.04911	6.59049	5.1856	0.973166	1.40053	955.984	1155.06	35.9928	25.7567	71.728		PRR14L	142.178
STIL	4	3	1	0	1	5414.71	932.893	2432.66	142.839	24.2462	0.353879	0.437666	0.255201	8.75285	30.8383	49.7844	50.2667		STIL	184.36
PAQR5	4	0	2	2	1	2.09982	0	0.252414	9.05457	207.779	213.854	3.72387	125.954	1457.14	39.0232	25.6161	34.9785		PAQR5	145.209
ZNF787	4	2	2	0	1	7.30589	68.6869	778.815	4583.08	82.7593	0.442348	0.350133	0.255201	0	0.338882	8.22784	1.85381		ZNF787	140.158
UBA6	4	3	1	0	1	3650.89	834.13	870.323	476.623	13.4921	3.66423	0.24025	0.401767	5.78286	33.3936	25.5198	15.9985		UBA6	194.822
ADIPOR1	4	2	1	1	1	5.73951	1504.24	347.7	9.18033	35.0796	9.02317	1.32137	1.60707	1905.02	5.88547	9.10047	17.0166		ADIPOR1	169.623
ABLIM3	4	0	2	2	1	0	0.215537	0.126207	17.4804	250.954	226.449	96.0999	4226.79	4.048	66.9579	72.9964	43.6322		ABLIM3	165.751
MIB1	4	2	2	0	1	3.07974	1425.35	374.077	1.5091	59.3654	118.034	0.720749	0.60265	0.144571	10.7474	23.4012	36.0693		MIB1	180.637
FBXO9	4	3	0	1	1	9507.85	151.523	698.681	0.503032	0	0.0458029	0.24025	38.3687	20.24	19.6609	24.7013	23.4887		FBXO9	181.615
PDRG1	4	1	0	3	1	207.07	3.56815	1.06556	0.1345	13.2443	11.9434	383.746	2753.62	2939.84	10.8531	19.2579	13.2618		PDRG1	234.331
BOD1L1	4	0	2	2	1	0.419964	95.052	13.7566	33.4516	380.478	337.384	711.5	1528.52	2.60229	72.6728	58.503	104.863		BOD1L1	303.361
MZT2A	4	2	1	1	1	3.21973	93.7588	49.4731	7.79699	26.9843	0.64124	1.68175	1.80795	2173.34	6.4399	14.0118	2.98153		MZT2A	257.134
HYAL3	4	2	1	1	2	2.65977	1543.25	500.789	135.567	5.39686	0.458029	0.4805	87.1834	0.433714	40.8998	39.0983	34.5421		HYAL3	34.8942
KCNJ15	4	0	1	3	2	0.139988	0.107769	0.378621	22.7622	102.54	5.17573	107.752	7208.7	82.984	56.5943	16.0823	39.8507		KCNJ15	52.4767
DIP2A	4	0	3	1	2	0	0	0	12.0728	358.891	350.667	1923.44	24.3069	3.32514	6.18401	11.4599	50.5406		DIP2A	33.4826
ANO1	4	0	3	1	2	1.0437	0	8.07027	1242.17	24.8465	6.08865	8.52887	287.866	0.722857	68.4731	26.9527	17.5964		ANO1	95.0343
CDKN2D	4	3	0	1	2	219.68	1631.94	681.08	0.1345	0.49053	2.12641	109.942	0.638003	15.2777	5.95233	10.1966	33.9133		CDKN2D	48.8055
ZNF488	4	0	0	4	2	4.38353	0	2.02456	0.1345	7.00757	18.1363	1114.82	662.247	826.587	21.7687	44.2395	62.1738		ZNF488	45.2417
TMOD3	4	2	2	0	1	24.6313	2409.57	9827.62	1682.86	2493.36	7.34298	6.0398	4.97642	14.8003	22.8745	61.2914	23.4578		TMOD3	269.401
PRR11	4	3	1	0	1	3830.58	2404.22	403.1	91.3254	58.0226	67.1485	0.700266	0.255201	7.95714	47.4346	72.8581	86.8437		PRR11	541.701
PHOSPHO2	4	0	1	3	3	0.834958	0.71363	0	2.41226	123.299	1.41551	17.5522	1072.94	1124.03	43.947	68.581	34.5164		PHOSPHO2	35.1098
SGCE	4	0	1	3	2	1.81985	0	0.126207	3.77274	26.9843	0.366423	0.4805	30.3334	1137.05	53.6943	37.4131	25.6703		SGCE	43.1391
ZNF407	4	1	2	1	2	3.28599	1.07045	37.0813	538.137	22.3918	0.500696	0.983349	1.00442	1102.21	15.1432	10.9108	16.9802		ZNF407	37.2955
GGA3	4	1	1	2	2	249.174	2.69422	12.598	17.754	790.909	30.1682	1581.85	2.80721	50.5877	22.145	50.462	40.9706		GGA3	47.7258
CEP85	4	1	2	1	2	0.279976	0.538844	329.108	0.260258	16.3977	1789.48	24.2467	1.53121	1.43228	40.561	24.2367	29.9241		CEP85	49.8259
ITGAE	4	2	1	1	4	706.375	1426.05	1.38522	105.022	8.65589	0.543362	86.7302	1.3329	1.41771	59.4716	61.0012	64.8101		ITGAE	41.3015
CLASP1	4	1	1	2	2	1.46863	1.50876	1114.43	57.3265	29.1901	14.4737	284.784	415.427	1.17114	40.8657	20.8392	23.2146		CLASP1	51.3926
OVOL1	4	2	2	0	2	3.35972	1939.08	492.333	11.0667	134.921	120.645	0.4805	0.401767	0	21.8359	2.50383	24.7249		OVOL1	58.2059
ARHGEF9	4	1	1	2	2	6.88841	1223.52	24.7209	76.3959	2.5928	0.796227	1.66313	623.839	558.75	31.8192	60.576	38.716		ARHGEF9	42.3704
PICK1	4	0	2	2	2	13.7768	0.535223	0	11.5697	697.873	849.093	19.0105	4896.22	4866.16	11.9548	79.2066	134.218		PICK1	36.7455
HSPA2	4	1	2	1	2	0.979917	1.93984	883.575	9.05457	264.446	236.709	32.1935	1709.52	1.30114	18.4667	50.173	70.9023		HSPA2	37.2454
CADPS2	4	1	1	2	3	2.50488	248.273	10.4424	15.3888	13.7003	716.608	1103.45	191.567	2.83543	40.2123	110.231	57.6758		CADPS2	49.9341
SYNE4	4	0	2	2	2	0	0	0	7.04244	86.3497	40.0317	36.9985	1282.84	1.012	17.9549	36.3537	24.5795		SYNE4	39.8593
ZNF524	4	2	0	2	3	2938.01	73.6823	1.40487	10.9604	24.2859	2.15274	1429.42	72.1171	6.10457	68.5715	74.225	87.8848		ZNF524	49.0476
HAUS2	4	1	3	0	2	14.8205	4439.96	26.2127	52.1873	475.204	630.699	7.44774	1.80795	1.15657	34.6395	47.9386	58.9769		HAUS2	47.847
TRAF6	4	1	2	1	2	3.21973	89.6684	0.126207	8.8118	83.8615	30.0925	1.80187	1.60707	1710.28	25.1143	21.8042	50.7466		TRAF6	47.6697
TCTN3	4	2	2	0	2	1540.08	29.2588	0.532778	2.99734	18.889	12.092	0	0.200883	3.18285	8.51123	9.40384	14.8824		TCTN3	55.9568
PCMTD1	4	1	0	3	3	474.465	10.1692	0.319667	2.31609	14.0162	3.32859	7.20659	2475.35	2070.85	63.6409	114.216	116.358		PCMTD1	59.9223
PAAF1	4	2	2	0	2	1343.75	14.7643	155.866	470.132	107.429	4.07332	0.950758	0.60265	2.19771	131.697	155.587	144.607		PAAF1	61.2439
AKAP11	4	0	3	1	2	0	0	0.426222	7.04244	92.9023	2448.14	35.8439	3.02706	17.566	35.8662	23.1204	45.8249		AKAP11	59.0364
PPP1R26	4	2	0	2	2	1.67986	1201.19	493.848	7.04244	26.9843	1.96952	1432.97	211.329	1.59029	54.2913	54.0732	28.2882		PPP1R26	70.0677
PI4KB	4	1	3	0	2	67.1231	1.57578	64.7408	724.137	1423.12	1499.22	16.1843	5.22297	2.16857	83.4936	49.8407	80.8744		PI4KB	82.6853
LTN1	4	1	3	0	3	1.87866	1.24885	81.3019	1068.87	896.758	2.30021	1.40053	7.91124	1.90971	60.5618	95.8126	95.471		LTN1	67.0151
CHST7	4	0	1	3	3	14.1943	0.821399	20.8849	275.403	43.6226	5.75367	8.84086	4913.86	5503.79	76.4788	68.1023	56.9689		CHST7	48.2833
PCMT1	4	1	2	1	1	5.84471	4.28178	184.874	2536.67	115.485	9.20085	141.454	0.765604	0.159143	13.8139	11.7455	13.4044		PCMT1	268.625
MRPL30	4	0	3	1	1	7.55936	33.085	37.3572	389.221	237.462	187.288	6.84712	3.6159	2855.58	37.7011	34.187	60.6487		MRPL30	366.257
RFX5	4	2	0	2	2	2.23981	1489.47	639.49	43.638	18.889	7.64908	6.00625	140.016	85.4418	34.801	90.8603	47.5591		RFX5	98.2339
MAD1L1	4	1	3	0	2	1.87866	0.821399	72.6709	1216.31	56.869	18.3678	0.677916	0	0.303714	34.7301	42.2863	26.6046		MAD1L1	63.1145
PRDM2	4	2	2	0	2	1.3974	1124.13	332.025	259.585	32.5852	0.265409	0.120125	0	0	48.01	63.6069	48.7112		PRDM2	86.9017
MOSPD3	4	1	1	2	2	8.14084	2559.61	11.0818	143.377	1.05113	0.265409	0.350133	119.179	107.262	37.4019	29.2744	75.5782		MOSPD3	81.4532
NFIX	4	2	2	0	2	7258.08	183.046	5.54089	14.0801	67.6009	67.9652	0.24025	0	14.4383	15.7153	12.2403	52.2048		NFIX	76.2825
SERINC5	4	0	1	3	2	7.55936	0	0	14.7137	72.8576	3.66423	9.36974	106.468	3880.01	21.0683	14.6378	21.0889		SERINC5	72.6288
LRRC14	4	2	2	0	2	12.7331	3524.62	34.9502	545.353	11.0039	0.64124	0.688158	0.60265	0.578286	24.8008	9.10829	29.3072		LRRC14	96.6901
BAMBI	4	0	3	1	2	0.279976	0.107769	0	1624.16	51.2702	9.4812	3.3635	226.596	2.60229	31.2612	68.2295	41.8869		BAMBI	82.2115
PLEKHG3	4	2	1	1	2	1115.7	13.1478	49.7059	2.51516	24.5662	93.7832	118.082	0.200883	1.80771	45.0728	17.7631	78.0443		PLEKHG3	96.4939
SNTB1	4	2	1	1	2	9.23922	5435.53	4762.04	2.76667	13.4921	23.8175	1.4415	1.2053	629.609	167.011	96.4457	135.696		SNTB1	87.2449
RBBP8	4	0	2	2	1	0	0	0	5.03032	18.889	0.916058	1160.89	17.0751	1.012	0	0	1.23625		RBBP8	465.95
RANGRF	4	1	3	0	2	1.53987	3.51924	1789.72	6.8259	502.706	702.346	7.81185	1.98987	1.77857	71.4612	60.8138	98.6277		RANGRF	85.2421
HARS2	4	2	2	0	2	7.41937	5202	1475.61	38.985	380.478	365.736	49.6116	2.4106	0.867429	160.272	144.019	198.017		HARS2	100.983
MAP3K11	4	2	1	1	3	288.864	16.1862	66.1841	5.03032	33.0819	25.8297	1.80187	1.2053	1305.19	69.4366	94.7088	45.9414		MAP3K11	95.6515
TRA2A	4	0	2	2	1	0	0	0	141.1	37.778	2.83978	2586.89	31.9405	1.73486	13.6901	1.05931	10.5444		TRA2A	414.188
SEC23B	4	2	2	0	2	3.54857	488.231	1725.88	7.61204	259.47	365.183	5.94106	1.3329	0.867429	40.3661	35.9356	41.0699		SEC23B	100.043
PRDM4	4	2	2	0	2	120.443	3.92497	132.342	1828.39	93.2707	0.353879	0.612733	0.510403	0.795714	66.84	28.7974	28.6627		PRDM4	99.8241
MANBAL	4	1	1	2	1	4.59227	0.356815	36.6551	504.912	14.5057	0.973166	1.92573	1248.57	1173.2	24.3728	13.6534	28.5201		MANBAL	355.908
ZNF770	4	2	2	0	2	1985.59	20.4761	116.489	3.61401	228.937	13.8897	0.700266	0.838887	2.31314	46.0769	44.4344	52.6831		ZNF770	130.526
POMGNT2	4	2	0	2	2	1605.66	15.0876	114.343	18.8637	35.0796	0.503832	181.028	2.00883	676.161	40.7718	39.8687	28.6518		POMGNT2	126.469
MTFMT	4	2	1	1	2	1.39988	2.04761	983.026	1107.68	26.9843	13.9241	2.52262	66.4924	0.867429	24.9066	8.28191	51.6314		MTFMT	135.08
SERPINB6	4	0	1	3	2	1.25989	0	0.504828	15.3425	59.3654	3.61843	2716.26	44.1943	637.705	52.2016	59.0808	63.703		SERPINB6	75.212
PAFAH2	4	0	2	2	2	0.20874	0.215537	0.911399	36.344	2609.66	3236.96	363.417	11.0486	5.49372	80.5487	45.2604	118.582		PAFAH2	110.43
MOK	4	0	3	1	2	8.2593	0.107769	0.126207	45.3986	383.177	263.458	5.52575	4.21855	4962.42	40.0041	42.8541	91.264		MOK	110.524
NKTR	4	1	2	1	2	303.563	3.95031	13.1164	77.1169	27.1244	1.05347	1.56162	2.20972	2064.91	20.5728	20.2554	22.1041		NKTR	198.445
ASL	4	2	2	0	2	450.878	19.268	416.845	5668.9	119.549	8.40462	0.437666	1.02081	1.59143	24.4976	73.514	74.1522		ASL	148.878
SSR2	4	0	3	1	1	0	0	0.378621	1132.45	418.256	484.824	613.958	23.9051	2.024	24.3522	63.5589	80.5014		SSR2	539.519
HID1	4	0	3	1	2	0.979917	0	0.126207	205.111	310.319	286.039	2.52262	2.20972	1013.01	22.6889	28.9385	52.3586		HID1	101.378
MBD6	4	0	0	4	2	16.4904	0	0.106556	0	7.00757	1.23858	3.6764	1588.37	1709.51	8.95362	15.2632	32.7268		MBD6	128.239
ALDH3A2	4	1	2	1	2	12.1069	8.38516	486.533	6907.91	165.238	1.41551	16.2812	0.638003	1.114	20.3686	56.3428	13.2618		ALDH3A2	148.885
DUT	4	0	2	2	1	4.05966	0	0	20.1213	1114.45	1328.15	66.7895	5.42385	980.628	8.70026	57.2993	64.5756		DUT	454.27
MTFR1	4	0	2	2	2	10.0791	0	0.252414	22.8879	97.704	412.57	116.992	7.88877	5107.28	51.6479	54.8458	33.2895		MTFR1	146.568
UBE3C	4	2	2	0	1	3.35972	1434.62	310.217	4.02425	40.4764	45.4365	0.24025	0.60265	0.289143	34.7157	17.5268	7.85379		UBE3C	462.201
SF3A1	4	2	1	1	1	3.13109	259.048	1461.09	2.69	1.68182	443.852	122.809	0.638003	0.795714	27.3692	26.8895	16.1139		SF3A1	510.985
RPF2	4	0	2	2	1	0	0	0	9.43184	24.2859	2.24434	1704.33	29.5299	2.16857	0.0852967	7.5115	1.0908		RPF2	413.534
DBN1	4	2	2	0	1	2976.01	27.2655	193.475	40.3683	426.352	479.327	2.64275	2.81237	3.46972	35.0569	36.8834	95.409		DBN1	425.099
B4GALT4	4	0	3	1	2	0	0	1.49178	95.8538	170.176	249.941	1271.63	2.40802	2.02514	40.2259	43.0736	15.4866		B4GALT4	190.89
PFKL	4	2	2	0	2	4.80101	729.687	2075.49	108.272	1.12121	5.30818	0.0875333	0	0.159143	61.516	16.6942	78.0025		PFKL	121.794
DAZAP1	4	0	3	1	1	0	0	0	2625.32	70.1592	22.9014	4.92512	3.6159	31.0829	11.6003	2.55198	10.0354		DAZAP1	701.253
NCAPH2	4	1	1	2	2	156.087	1.07769	5.04828	11.8212	26.9843	2.38175	2270.12	30.5343	2.89143	17.2299	35.3907	30.7607		NCAPH2	151.693
GCA	4	2	0	2	2	8.81925	5246.58	1551.46	2.26364	14.1929	0.363287	0.808283	38.3181	704.894	68.2793	20.1298	76.0622		GCA	124.023
THADA	4	1	2	1	3	111.189	1.96248	0.126207	14.4709	1025.89	1115.21	11.4119	2.93997	36.6057	62.4444	42.7223	67.8234		THADA	131.021
EAPP	4	3	1	0	2	3.48728	547.778	250.467	1243.59	40.2234	0.265409	0.2626	0.255201	0	89.1796	134.906	63.212		EAPP	141.445
ANKRD22	4	2	1	1	3	4.38353	427.751	2004.31	124.061	27.8252	4.92789	1041.8	21.2204	2.024	77.0228	100.305	81.9447		ANKRD22	143.08
WDR36	4	0	3	1	2	0.417479	0.107769	0.232762	7.31144	92.5865	3284.72	49.2589	2.31578	1.90971	23.7199	36.2404	61.277		WDR36	158.823
BMP2K	4	1	2	1	2	3.63224	370.233	0.213111	10.7264	198.951	1.44374	1.16866	2.5382	1586.85	28.5497	61.0242	16.5689		BMP2K	162.187
GM2A	4	0	1	3	2	0	0.215537	0	9.18033	45.8733	2.01533	80.0032	2518.48	1.73486	76.1699	69.7703	53.7403		GM2A	133.745
NUP43	4	0	1	3	2	4.17479	0.286176	2.77044	21.52	32.5161	331.456	7.62564	1877.01	1490.37	67.1903	85.1316	46.5777		NUP43	133.716
BTBD10	4	1	1	2	2	2474.9	28.0199	103.49	437.135	22.1826	4.49372	169.083	601.859	690.996	218.41	121.226	104.813		BTBD10	177.544
GADD45A	4	1	3	0	2	1.53241	0.892038	32.9257	2505.59	43.8055	9.61547	3.24337	2.81237	2.45772	47.0852	40.7756	45.3514		GADD45A	287.404
ZC3H7B	4	1	3	0	2	1069.58	28.01	13.6391	205.864	8.89961	239.71	4.37666	0.510403	7.63885	40.7639	71.9027	53.8299		ZC3H7B	222.295
NT5C3B	4	0	2	2	2	6.05345	0.107769	0	9.18033	100.086	91.4897	4.62716	2223.63	2123.22	28.9752	25.6982	69.7633		NT5C3B	219.095
TMEM30A	4	0	2	2	1	8.2593	0	0	14.2106	56.667	1.6489	324.818	7.2318	3840.11	11.3871	7.4152	13.8169		TMEM30A	716.062
ENOPH1	4	2	2	0	2	0.419964	139.56	49.7255	1155.34	26.9843	16.9013	2.52262	1.60707	0.578286	32.1142	22.1493	41.8142		ENOPH1	246.322
JMJD8	4	3	1	0	2	8.34958	2856.31	21.2046	1.7485	1.96212	878.062	14.0929	0.382802	0.954856	41.7003	18.9598	15.6861		JMJD8	251.342
SLC25A11	4	1	1	2	2	8.34958	2458.28	2.59664	42.7194	1.47159	0.180075	0.2626	207.096	91.8254	58.7162	40.632	61.161		SLC25A11	170.206
POLD4	4	1	2	1	2	0.626219	104.904	2.23767	1.4795	60.4052	85.7271	1456.38	1.53121	1.27314	61.8192	58.1315	31.0156		POLD4	222.952
HDAC2	4	0	2	2	1	4.19964	0	0	8.55154	18.889	1.00766	126.251	2.20972	1842.85	0.0426483	4.04465	5.3813		HDAC2	872.114
SLC38A2	4	1	2	1	3	4.38353	1.42726	129.358	1708.55	8.96968	0.619288	0.0875333	0.127601	52.6386	27.0069	55.7636	41.6964		SLC38A2	305.367
YDJC	4	0	1	3	2	1.32367	0.286176	0.213111	1.25758	11.4589	1137.99	16.6639	315.649	692.009	61.0525	109.792	116.799		YDJC	243.705
PHF14	4	0	1	3	2	0.419964	0	0	5.03032	13.4921	1.23668	17.8986	1190.23	81.5383	8.10318	24.7494	12.7261		PHF14	304.627
MLF1	4	2	1	1	2	1320.16	12.6089	98.7602	62.6258	5.53701	0.454893	240.25	2.4106	1.60486	41.2482	78.0866	74.268		MLF1	338.994
NGDN	4	1	2	1	2	3.63969	270.823	98.82	55.8365	542.384	566.261	3.72387	4.21855	1176.23	34.076	59.7068	123.915		NGDN	335.56
GPD2	4	1	1	2	2	138.868	14.8721	6.56276	148.772	27.1244	2.27133	1291.98	29.4566	2.32772	39.3528	73.7844	100.093		GPD2	335.798
RBMS1	4	0	4	0	2	0	0.178408	7.672	1976.01	28.5249	13.8262	3.41844	2.6658	2.31314	9.57059	47.9195	35.4518		RBMS1	388.869
PPA1	4	4	0	0	2	5663.68	77.5165	415.995	0.394758	0.350378	0	0.2626	0	6.24572	20.4197	32.1895	56.9967		PPA1	386.731
NEMF	4	2	1	1	3	2.29614	325.772	1410.26	43.1666	4.38024	0.314348	4.56475	0.200883	41.9257	72.4084	126.438	57.7713		NEMF	457.82
NOB1	4	2	2	0	2	146.414	3994.45	22.9649	43.7124	220.108	0.665091	0.5252	0.127601	0.622	18.6703	26.0664	75.6738		NOB1	464.333
CAPG	4	3	1	0	2	3120.62	31.5762	174.418	46.0274	0	0.0458029	0	0.200883	3.75886	38.4261	2.16678	40.7961		CAPG	358.248
CHPF	4	0	1	3	2	9.65918	0	0	16.6	91.9568	2.46708	311.844	26.9177	4778.71	10.7263	50.7664	20.9793		CHPF	432.321
MRFAP1	4	0	1	3	1	0.20874	0	0.319667	2.0175	7.14772	3755.63	56.1088	20.0333	14.1637	7.28596	8.70482	6.20312		MRFAP1	1389.71
BRK1	4	1	3	0	2	1.0437	0.71363	52.9581	761.807	1693.45	3.62726	3.23873	17.2261	2.86457	48.5582	46.5648	62.9581		BRK1	818.672
SRSF7	4	0	2	2	2	3.13109	0.178408	27.3848	344.723	14.9261	1.59245	3.32626	1497.9	1488.94	30.9899	65.1669	24.8125		SRSF7	853.961
TSN	4	0	3	1	3	0	0.107769	0.106556	93.9499	41.3173	265.898	1206.69	25.4932	1.634	44.297	110.478	71.0251		TSN	755.348
CD24	4	2	2	0	2	79.7385	569.656	148.538	2273.99	54.1685	249.396	2.80106	0.255201	0.318285	134.554	117.932	98.6082		CD24	849.982
VPS35	4	1	3	0	2	2.71361	1.24885	58.9252	755.486	4656.67	9.55473	9.27853	6.25243	6.84314	64.5927	42.3316	58.2523		VPS35	1246.2
LAPTM4A	4	0	2	2	1	0	0.107769	0	87.1502	35.0796	1.23668	77.3604	1822.21	1.15657	30.2803	10.4005	26.0339		LAPTM4A	2070.17
RPL21	4	0	2	2	2	0	0	0	13.0788	67.4607	3.1146	1729.8	1492.16	4.19257	2.21771	28.1681	9.45364		RPL21	1773.35
GPI	4	0	2	2	2	0.139988	0	0.252414	1253.05	80.9529	13.3286	2853.33	38.9714	3.75886	46.7852	63.9922	87.1189		GPI	1594.84
EIF1	4	1	3	0	1	0	145.057	28.0179	1540.79	126.826	110.98	3.00312	1.60707	2.45772	16.6329	72.226	36.7238		EIF1	2691.51
SPATS2L	4	2	2	0	2	548.305	20.3412	2784.51	14.526	518.84	376.969	5.16446	1.47689	2.228	54.817	4.01039	77.2263		SPATS2L	2379.96
CDH1	4	2	1	1	2	1591.01	42.7472	5.86056	65.0367	2.7685	0.363287	1.4415	325.431	2.86457	42.1969	9.07855	7.98563		CDH1	1885.38
NSA2	4	1	3	0	2	2.0874	0.892038	99.4163	1388.04	46.6704	305.22	5.42706	0.382802	0.954856	64.557	67.671	40.7837		NSA2	4596.26
ANXA2	4	1	2	1	3	336.74	13.3633	10.7276	17.3633	62.8347	88.2907	5.67009	4.19959	4500.24	104.169	97.1627	90.851		ANXA2	13409.4
REEP1	3	0	1	2	2	0.417479	0.107769	0	11.06	193.06	1.41048	1422.06	28.0504	1.012	43.3803	54.4527	44.1422		REEP1	36.9703
GABPB2	3	2	1	0	2	3.13109	434.779	1295.93	2.421	1.33144	328.665	5.95226	0.765604	0.318285	30.3656	71.6061	73.154		GABPB2	41.4701
ARHGEF7	3	1	2	0	1	2.92235	2.14089	119.342	1735.59	114.714	0.619288	0.437666	0.255201	0.477428	9.37276	29.811	20.7484		ARHGEF7	42.6057
ZNF764	3	3	0	0	1	68.1742	1003.76	230.454	0	0	0	0	0	0	9.80912	3.32239	10.1081		ZNF764	31.1842
UPF3A	3	1	1	1	1	0.417479	60.3018	0.639333	0.1345	7.07764	3214.01	54.3582	2.29681	2.86457	26.1028	0.357732	16.613		UPF3A	43.9074
TIAM2	3	0	1	2	2	0.20874	0	1.59833	7.54548	39.4943	174.482	2960.37	35.9909	12.6651	51.3187	46.5889	117.573		TIAM2	30.9159
TSPAN9	3	0	0	3	1	7.09715	0.356815	1.38522	0.269	16.678	24.683	1305.65	2572.05	2643.36	39.6046	33.3287	19.1085		TSPAN9	31.0232
GPR157	3	2	1	0	2	1052.36	24.4635	113.816	38.8705	5.95746	0.0884697	0	0	1.15657	90.1684	58.2406	42.2262		GPR157	40.0902
STAT2	3	0	1	2	1	0.139988	10.4536	0.757242	16.9773	80.9529	9.89342	3580.32	248.091	3.75886	58.0444	45.3098	40.7234		STAT2	58.7645
ZSCAN29	3	1	1	1	3	1307.96	67.9669	1.48348	597.967	11.0039	0.916058	221.871	2.73908	2.96543	116.699	66.3878	76.112		ZSCAN29	37.8482
ZNF354A	3	2	0	1	2	17.9516	5641.07	54.335	25.3056	3.04881	3.01985	188.716	1.53378	0.144571	93.8354	61.9935	65.4722		ZNF354A	30.912
CRBN	3	0	2	1	2	3.4997	0.107769	0	5.53335	48.5717	56.1085	1.4415	2.4106	1232.18	29.7685	24.4124	21.8161		CRBN	35.8909
FKTN	3	3	0	0	2	3195.39	82.677	44.876	4.56425	1.05113	0.0884697	0	0	5.09257	76.3263	31.1748	39.5756		FKTN	37.5742
SEMA4D	3	0	2	1	3	0.417479	0.107769	1.70489	29.3237	36.7614	487.997	2005.85	17.1294	2.61686	138.668	107.769	147.766		SEMA4D	35.9659
ZNF16	3	0	1	2	1	0	0	0	5.03032	24.2859	1.19088	1309.84	19.0839	1.012	0	11.3636	6.54483		ZNF16	52.0276
POC1A	3	0	1	2	1	67.6316	1.78408	10.2293	152.926	30.553	4.86583	10.1539	4407.2	3782.35	20.8502	92.593	19.2511		POC1A	133.821
SMTN	3	1	1	1	2	2.50488	0.535223	88.0066	1262.77	104.107	1.40421	7.38256	1682.52	19.6026	139.488	50.4581	92.9549		SMTN	31.1992
ZNF646	3	1	2	0	1	2.79976	3.55637	2412.95	3.64698	18.889	31.0544	0	0	0	13.0077	0.385205	9.38092		ZNF646	33.3792
RANBP9	3	2	1	0	2	2247.09	22.6314	153.089	19.5537	39.804	0	0.0875333	0.328484	3.46972	25.3211	63.7837	29.1543		RANBP9	32.9749
NUDT8	3	2	1	0	2	8.95924	5912.19	1553.86	0.125758	2.10227	568.11	7.3528	0.510403	0.795714	88.9154	46.6796	69.0527		NUDT8	34.3474
CEP76	3	0	3	0	1	0	0	0	1997.54	132.223	96.2777	4.56475	2.81237	2.024	0	15.8897	11.8534		CEP76	47.7083
ZNF516	3	1	2	0	1	2.29614	0.535223	83.1133	1310.43	88.3654	0.0884697	0.437666	0.127601	0.159143	11.959	13.7131	0.499102		ZNF516	44.0948
FBXO42	3	3	0	0	1	1575.78	1368.39	5762.42	11.836	1.89204	0.884697	0.437666	0	2.06886	52.8834	9.00293	16.4704		FBXO42	46.9726
BCOR	3	0	3	0	3	0	0.286176	0	1082.65	14.7535	555.377	10.3904	3.23052	9.61457	60.7683	109.53	87.0241		BCOR	50.6426
RHBDD1	3	0	2	1	2	0	0.215537	0.872096	9.18907	76.1511	106.412	1194.83	1.55017	2.80628	49.2354	21.5784	87.6048		RHBDD1	41.5672
CDC16	3	2	1	0	2	1.11991	1007.21	281.82	80.9881	26.9843	9.93923	0.120125	0	0	63.7166	72.2741	73.593		CDC16	44.7157
SYTL3	3	0	2	1	1	0	0	0.378621	34.2062	1486.83	1734.46	28.3495	569.504	5.78286	13.8607	50.7508	42.3959		SYTL3	50.0582
TBC1D22B	3	0	1	2	1	0	0	0	7.04244	32.3811	1.6031	1603.79	38.5696	1.44571	0	6.74109	22.5433		TBC1D22B	54.5184
FRMD4B	3	1	2	0	3	37.9906	0.821399	0.76554	1618.33	32.3811	8.24452	2.64275	1.40618	1.30114	35.0083	85.7864	58.1862		FRMD4B	70.536
ENTPD6	3	0	2	1	2	0	0.107769	0.126207	13.5819	1041.59	1228.75	14.8955	79.5498	2.89143	101.93	45.5987	57.5945		ENTPD6	50.4119
SLC9A8	3	0	2	1	2	0	0.107769	1.23107	81.4982	3662.72	9.0013	7.82305	94.2583	6.84314	59.8238	75.0725	83.5427		SLC9A8	57.1708
ZSWIM8	3	1	0	2	1	0.139988	0.107769	47.8324	6.79093	35.0796	18.5502	1860.13	56.85	2.024	23.0301	6.54849	40.6507		ZSWIM8	39.3972
DIP2B	3	2	0	1	2	1190.58	33.1132	0.872096	2.0908	2.7685	0.229014	0.24025	0.200883	162.023	67.5471	31.5482	52.5697		DIP2B	48.4787
SEMA4F	3	0	1	2	2	3.4997	0.107769	0	6.79093	24.2859	1.19088	201.209	2.4106	1413.33	72.1183	73.189	42.9777		SEMA4F	49.4683
ZNF587B	3	0	3	0	1	0.20874	0	0.213111	25.6895	1097.74	16.7208	2.1008	2.80721	1.59143	0.570749	10.5531	0		ZNF587B	35.7821
PCED1A	3	1	1	1	2	106.531	0.86215	3.78621	5.53335	16.1906	0.366423	0.720749	1.80795	1302.44	16.4623	12.7118	16.2893		PCED1A	46.1158
SENP1	3	1	2	0	2	1.46118	395.637	0.852445	1202	24.426	8.97423	1.56162	1.80795	1.15657	34.215	29.8644	34.6965		SENP1	52.7543
CBFA2T2	3	0	1	2	1	2.0874	0.356815	7.13922	76.9339	5.67613	1.32705	2.71353	1312.12	1177.82	22.3127	19.9138	24.8125		CBFA2T2	46.6455
SRGAP2	3	0	1	2	1	0	0	0	7.67123	21.5874	1.32828	21.2621	2031.73	2.31314	15.2681	17.6713	6.98115		SRGAP2	61.5987
KIAA0586	3	0	2	1	1	1.95983	0	0	28.9243	340.002	343.247	3.24337	2.20972	1450.05	5.28839	13.0007	43.9231		KIAA0586	44.3432
SPTBN2	3	0	2	1	2	0.417479	0.356815	6.09332	80.3065	33.22	82.8214	1368.24	14.4636	1.31571	30.8972	21.3472	91.5429		SPTBN2	42.7844
C3orf38	3	1	2	0	1	4.17479	1020.49	10.4424	6.72499	303.988	36.4495	0.875333	0.638003	0.795714	24.6314	16.873	2.13901		C3orf38	62.0878
USP46	3	0	3	0	2	68.2578	2.17802	0.658985	8.19038	37.0061	1881.88	29.7613	2.16921	1.59143	58.1842	80.4943	119.37		USP46	51.9164
STX10	3	2	1	0	2	2914.84	75.6448	1.49178	8.74249	250.871	0.442348	0.787799	0.255201	6.04742	63.0856	49.9633	52.477		STX10	46.8691
SENP5	3	1	2	0	1	8.14084	4.10338	292.602	4141.12	77.0131	0.265409	0.2626	0.255201	0.318285	47.5594	74.2294	52.2631		SENP5	84.8892
SUPT20H	3	0	3	0	2	0	0	0.852445	151.245	2599.32	17.0778	7.22056	3.82802	3.18285	36.7145	42.2375	50.3532		SUPT20H	64.3551
SMG8	3	0	1	2	3	0	0.107769	1.93765	0.897789	24.0045	31.5397	1464.68	26.0554	2.38714	152.316	101.514	97.6795		SMG8	63.3389
DUSP11	3	1	2	0	2	14.8205	3942.27	1.27867	2.5555	8.65589	14.6996	0.295191	0.127601	0.636571	38.5612	38.4603	32.9146		DUSP11	67.2854
DFFB	3	0	1	2	1	0	0	0	8.04851	32.3811	2.01533	1780.37	41.5829	2.89143	10.1077	5.68178	15.1985		DFFB	60.7085
C6orf223	3	0	3	0	2	0	0.107769	0	1160.53	268.465	210.317	5.79395	1.5881	1.80771	35.204	66.3109	61.3908		C6orf223	60.309
MICU2	3	0	2	1	1	3.07974	0.107769	0	10.6894	342.7	331.246	5.2855	1.2053	1340.03	16.2064	30.5757	22.7615		MICU2	55.107
RAD51	3	2	0	1	1	559.673	16.3808	46.8228	5.53335	18.889	0.458029	0.4805	0.803534	1092.53	16.8887	16.3712	36.8692		RAD51	46.7483
EHBP1L1	3	1	2	0	1	1.11991	3.66414	1427.15	6.53941	431.749	547.39	7.56787	1.80795	1.30114	17.6138	2.98534	3.49057		EHBP1L1	55.9346
RIT1	3	0	0	3	2	4.7596	0.107769	0.639333	5.65911	20.4307	7.188	356.116	4.05044	1847.45	38.0254	11.7611	35.9224		RIT1	75.0554
MBLAC2	3	2	0	1	2	2114.82	61.1938	1.49178	5.44793	6.23777	0.32062	0.808283	0	1042.88	42.7468	15.029	47.7316		MBLAC2	66.9922
THOC1	3	1	2	0	1	5.63597	2.14089	185.407	2747.29	102.871	0.0884697	0.0875333	0.382802	0	26.0582	34.3423	18.8233		THOC1	75.7694
KITLG	3	1	0	2	2	1.87866	28.902	0	0.1345	4.48484	1.15011	1.66313	1024.76	836.295	42.1997	20.6888	31.6573		KITLG	83.3957
TNIP2	3	3	0	0	1	1302.54	555.74	259.889	1.614	0.210227	0	0	0	3.02371	15.5618	21.5832	13.7609		TNIP2	82.2865
MCM8	3	0	2	1	2	0.20874	0	1.06556	195.059	15.8737	103.122	1566.45	2.37009	3.342	33.7128	25.0289	14.2279		MCM8	95.7511
ADCK2	3	3	0	0	2	8375.88	197.427	56.0909	19.8885	3.67949	0.0884697	0.2626	0.893204	33.8974	105.415	145.269	115.872		ADCK2	76.6305
NPRL3	3	0	1	2	1	0	0.107769	0	33.3259	156.509	6.91624	119.044	7195.44	6.79486	30.9627	41.1688	19.9254		NPRL3	79.6863
ATG4C	3	0	1	2	1	21.8381	0.215537	0.757242	15.091	56.667	2.47336	1107.31	43.3908	2855.14	30.4936	43.8652	40.6507		ATG4C	72.273
LRRC40	3	1	2	0	2	0.559953	147.104	44.1724	22.6364	1195.4	1210.66	13.0936	6.0265	65.6355	148.374	162.171	149.513		LRRC40	74.891
PNRC1	3	1	1	1	2	0.559953	1.18546	346.564	530.95	43.1749	1.96952	1163.05	17.6777	1.87943	94.3808	59.7549	64.7211		PNRC1	89.2261
C15orf40	3	0	3	0	1	0	0.215537	0.126207	2333.69	140.318	139.745	4.805	2.61148	2.31314	51.5192	41.0725	27.7064		C15orf40	87.2899
MOSPD2	3	0	2	1	1	0.279976	0	0.126207	120.476	1565.09	1636.26	825.859	25.3113	42.9377	23.2007	27.7829	206.962		MOSPD2	80.0087
DTNBP1	3	0	1	2	1	0	0.107769	0	7.92275	24.2859	1.19088	39.2808	1810.76	1.73486	17.4432	0.625958	22.8342		DTNBP1	57.0984
ZFAND2B	3	0	1	2	1	0	0	0	9.05457	32.3811	2.38175	1552.25	43.7926	2.45772	4.56337	0.337055	11.4898		ZFAND2B	96.2731
LIG3	3	2	0	1	1	2637.66	26.5111	144.886	0.125758	2.69843	0.183212	0.24025	72.7198	2.16857	60.8165	18.8269	56.8673		LIG3	79.1165
FERMT2	3	1	1	1	2	3.13109	1.60567	115.08	1634.26	14.5757	0.448621	153.847	0.60265	0.289143	20.2505	20.3127	17.3316		FERMT2	117.563
ORC5	3	3	0	0	2	1386.04	543.325	516.514	2.0175	3.32911	0.176939	0.175067	0	2.70543	50.3561	122.104	48.3156		ORC5	99.216
CNNM3	3	1	1	1	1	0.417479	23.9066	0.106556	0.1345	3.36363	1908.82	30.6366	1.02081	1.75057	8.07074	14.4285	10.3385		CNNM3	83.3151
METTL16	3	1	1	1	2	3.33983	0.892038	79.8101	1230.78	41.3457	0.854574	189.547	2.5382	0.318285	52.2503	44.5647	57.1773		METTL16	79.5022
RAB32	3	3	0	0	2	419.264	7.86712	1839.47	0.377274	0	3.34361	0.120125	0	0.433714	22.1771	55.951	19.8526		RAB32	70.4564
METTL2A	3	2	1	0	2	4.19964	2506.81	616.352	23.3942	0.560605	0.0884697	0.120125	0.127601	26.312	65.0337	77.4747	54.1315		METTL2A	81.8439
GCAT	3	0	1	2	2	0.417479	0.107769	0	12.3243	35.5	164.479	44.5924	2676.02	1.44571	57.2697	56.231	61.3022		GCAT	67.679
CCDC97	3	2	1	0	2	6.15948	3863.08	1533.41	67.6578	2.69843	5.31313	0.4805	0.200883	0.144571	81.0745	21.3307	8.79916		CCDC97	71.6796
FAT1	3	1	1	1	1	348.43	82.2275	55.1524	1377.68	18.889	6.50401	252.983	13.861	3.32514	106.024	122.592	97.6634		FAT1	121.291
PDGFA	3	0	1	2	1	0	0.215537	0	15.594	99.8419	3.80164	68.9517	5404.37	5.06	43.7998	48.9211	50.177		PDGFA	85.0546
SLC35A3	3	0	2	1	1	0	0	0.106556	0.537999	26.3484	2626.31	40.6154	3.06242	1.59143	24.4798	10.4339	8.91253		SLC35A3	76.4185
LRG1	3	0	3	0	2	0.417479	0.356815	6.49989	139.476	1632.76	4.42348	3.32626	2.80721	2.70543	7.64268	15.144	0.713002		LRG1	89.1317
ANKRD52	3	2	0	1	1	16.3786	9175.32	3565.98	2.64092	18.889	0.549635	16.2169	821.412	0.867429	28.02	14.6859	21.8888		ANKRD52	90.5141
HOXB5	3	3	0	0	1	3473.11	46.9872	216.823	0.377274	0	0	0	0	2.74686	24.1816	15.986	3.49057		HOXB5	92.9225
GGPS1	3	2	0	1	1	3.96605	604.98	1957.53	3.9005	2.17235	10.5279	659.826	0.510403	0.954856	11.1831	2.56375	0.998203		GGPS1	89.5768
SMARCD2	3	2	1	0	2	5.59953	3559.17	1055.72	0	0.140151	49.4545	0.787799	0	0.159143	43.0057	36.1295	41.3825		SMARCD2	107.687
ERMP1	3	0	2	1	2	0	0.215537	4.41724	7.54548	137.62	123.714	1113.2	25.1104	1.012	70.1139	42.4689	26.1793		ERMP1	131.178
AGT	3	2	1	0	1	1381.86	40.6769	77.679	835.11	5.81628	0	0.2626	19.0125	16.8691	60.9274	33.0306	37.9317		AGT	73.4303
SNX24	3	2	1	0	2	0.559953	389.584	75.9766	2031.12	53.9686	8.93156	3.3635	2.4106	1.44571	64.8255	65.6293	66.9754		SNX24	124.564
LARP6	3	2	1	0	1	1095.47	25.6907	2.66389	30.5315	0	0	0	0	1.90971	0.0267538	8.16822	8.27083		LARP6	148.66
CHPF2	3	0	1	2	1	0	0.107769	0.126207	11.3182	59.3654	3.29781	2179.19	1033.95	2.45772	31.6024	35.1981	33.4513		CHPF2	100.533
CSK	3	3	0	0	1	5667.7	62.9369	341.516	0.377274	0	0	0	0.200883	7.084	0.554428	18.4417	6.10851		CSK	116.935
HELZ2	3	2	1	0	1	8.55832	618.896	190.415	2617.9	27.3295	11.1472	0.5252	0.127601	0	27.5921	0.834708	27.1654		HELZ2	181.562
ORC4	3	3	0	0	1	30.8935	8193.9	45.3927	4.035	0	0.0884697	0.0875333	0.127601	0.159143	2.98751	3.45808	24.0282		ORC4	122.554
TMEM11	3	1	2	0	2	928.682	21.9441	1.17211	76.2614	3075.9	5.66206	5.95226	3.95562	6.684	53.1242	38.5158	32.7981		TMEM11	123.617
TFB1M	3	0	2	1	1	0	0.107769	0	18.8637	137.62	107.041	1162.81	23.7042	1.59029	38.9379	50.3656	18.2528		TFB1M	90.0683
MTMR4	3	0	1	2	1	0	0	0	5.65911	32.3811	0.961861	1248.7	88.7905	0.722857	3.41187	2.69644	18.8346		MTMR4	107.649
IFNAR2	3	2	1	0	2	2.51979	2301.72	718.244	0	0.140151	94.1349	1.52066	0	0.144571	41.2538	17.7676	40.1425		IFNAR2	139.925
MFSD6	3	2	0	1	2	1.81985	1826.36	620.433	4.7788	21.5874	8.93156	906.943	7.2318	0.433714	61.371	56.1918	43.0504		MFSD6	99.53
PANK2	3	1	1	1	2	0	0.178408	32.2863	0.269	5.53598	2612.86	40.7905	2.04161	0.795714	25.434	17.6481	38.003		PANK2	121.806
SEC14L2	3	3	0	0	1	1532.17	28.5587	120.654	0.125758	0	0.0916058	0.120125	0	1.44571	26.6979	27.8792	9.01732		SEC14L2	107.083
OSGIN2	3	2	0	1	2	2.23981	1857.39	445.006	0.880305	2.69843	0.503832	137.543	1.60707	0	97.3661	69.674	73.5202		OSGIN2	176.867
VCAN	3	2	0	1	1	1331.43	25.649	131.255	0.880305	48.5717	53.8184	0.4805	0	145.294	0.127945	11.8932	68.7934		VCAN	59.4566
SLC16A3	3	0	3	0	2	0.417479	0.178408	0.872096	104.74	3015.85	5.48512	6.54265	5.30491	5.25171	15.8577	16.6103	52.2345		SLC16A3	120.225
S100A2	3	1	1	1	1	194.754	5.88745	3.72944	1.2105	8.61931	59.0977	3319.26	4.59362	19.2563	2.00654	25.6375	14.5452		S100A2	82.217
PUS3	3	2	1	0	2	8.888	6658.56	1753.78	207.13	0.420454	0.0458029	0.0875333	0.127601	0	35.1619	36.5561	40.6394		PUS3	149.881
GJA1	3	0	2	1	2	0.20874	0.356815	6.39333	0	3.50378	1767.8	46.4802	1.53121	0.954856	26.7182	45.6109	19.3224		GJA1	74.3761
MIS18BP1	3	0	1	2	2	5.03957	0	0	11.5697	56.667	2.10693	18.6194	797.507	2834.47	45.719	18.8751	28.4336		MIS18BP1	194.102
TSC22D3	3	0	1	2	2	3.13109	0	0.126207	34.9694	3.92424	1.50712	1.60819	1110.51	1021.06	32.0481	62.6362	53.6095		TSC22D3	156.71
MAP7	3	2	1	0	1	3.75731	501.861	2611.14	5.64899	0.560605	200.207	3.4138	0.127601	0.318285	7.72294	16.0383	4.77712		MAP7	105.61
ANKS1A	3	0	3	0	1	0.139988	0	0.378621	1246.39	340.002	322.315	3.24337	1.40618	2.024	41.8807	37.8946	97.3725		ANKS1A	129.123
PITHD1	3	0	2	1	2	0.419964	0.107769	0.532778	27.5113	1120.09	1.94947	2.13339	1.65881	160.591	15.9268	13.6317	37.5237		PITHD1	117.95
FBXO28	3	0	1	2	1	0	0	0	8.80305	29.6827	1.23668	28.3495	1840.09	1.44571	4.69132	4.81506	24.2159		FBXO28	147.036
MAP3K7	3	1	0	2	1	17.9516	515.241	0.213111	0.269	23.4753	5.66206	10.0663	6293.14	6187.15	9.51545	36.7272	29.7322		MAP3K7	140.697
TSG101	3	0	1	2	1	0.139988	0.107769	0.126207	13.8334	80.9529	2.70237	2787.62	49.8191	1.87943	34.5025	43.8171	14.5441		TSG101	146.766
AVL9	3	2	1	0	1	7.09715	785.172	3932.75	7.66649	1.89204	522.148	7.96553	0.382802	0.159143	15.2943	11.1493	9.69683		AVL9	151.143
ALDH3B1	3	1	2	0	1	2.0874	2.49771	93.7689	1278.29	51.9961	0.0884697	0.175067	0	0.318285	11.308	14.1304	0.0713002		ALDH3B1	127.481
IRF3	3	1	2	0	2	4.80101	2.14089	138.096	1958.59	4.97537	1289.45	20.0451	0.765604	1.59143	45.9007	97.6013	90.5513		IRF3	108.989
TIMM17B	3	1	0	2	2	384.498	10.7045	0.213111	0.269	7.91855	2.12327	5.16446	1353.84	1667.18	65.1278	97.6013	153.438		TIMM17B	147.262
UBA5	3	3	0	0	1	1444.26	45.5862	108.286	0.125758	0	0	0	0	2.60229	0.170593	18.2972	12.5079		UBA5	155.999
ING2	3	0	2	1	2	0	0	0.126207	27.038	280.637	242.572	28.83	1391.72	2.45772	37.957	48.1506	69.157		ING2	152.363
TMCC1	3	3	0	0	2	18.7584	3459.59	1610.4	0	0	0	0	0	0	14.9269	7.99301	21.5252		TMCC1	150.112
SSX2IP	3	0	1	2	1	0	0	0	7.41972	51.2702	10.1224	1225.99	22.2981	0.722857	6.73844	12.0858	13.7441		SSX2IP	173.494
MTX2	3	0	1	2	1	0	0	2.77044	0.537999	6.37688	46.8005	2424.23	77.964	31.8285	33.3888	29.8706	30.5878		MTX2	150.449
TSC22D1	3	2	0	1	2	3839.97	99.5514	2.23767	4.55551	5.60708	0.0916058	0.808283	185.616	7.30599	38.7155	49.6481	79.646		TSC22D1	167.252
SLC35A4	3	0	2	1	2	0	0.215537	0.252414	300.058	16.0849	1067.72	20.412	571.676	1.85143	61.5964	60.5071	32.1078		SLC35A4	143.222
DLGAP4	3	1	0	2	1	11.0632	1185.52	4.47533	0.537999	8.75946	2.0348	4.37666	2157.6	2787.86	33.478	16.2768	19.3937		DLGAP4	182.333
RHOD	3	0	2	1	2	0.834958	0.71363	33.4584	441.428	4.06439	22.3828	1313.96	2.16921	1.43228	15.9542	37.5023	3.42241		RHOD	130.926
FTSJ1	3	0	1	2	2	0	0.107769	0	7.46343	81.4331	2.14646	1651.93	46.3661	1.77857	45.5272	62.5476	51.6153		FTSJ1	180.988
FAM161A	3	2	0	1	1	2.65977	293.885	175.554	3.77274	16.1906	0.32062	1.56162	1.2053	1007.95	92.9307	63.0773	53.813		FAM161A	111.968
GOSR2	3	2	1	0	1	3.96605	298.119	1065.02	38.467	0.49053	0	9.54113	0	0	23.8823	16.7538	19.9641		GOSR2	178.01
GNPTG	3	1	2	0	1	2.0874	1.78408	97.4983	1296.85	71.8275	0.265409	0.5252	0.127601	0	21.4923	39.2313	25.169		GNPTG	173.589
PRRG1	3	1	2	0	1	2.29614	0.535223	94.4082	1247.22	44.2878	0.353879	0.0875333	0.127601	0	22.6338	32.5536	31.0156		PRRG1	154.608
BABAM1	3	0	1	2	2	0.699941	0	0.572081	0.62879	17.5911	3638.23	55.6814	3.84698	218.262	49.3524	45.1566	56.0158		BABAM1	206.37
ACAD9	3	2	1	0	2	2.65977	2536.55	861.343	0.537999	50.5946	0.222742	0.24025	0.255201	0.159143	43.0254	42.9586	66.2957		ACAD9	159.362
BAG4	3	1	2	0	1	8.34958	10.8829	375.395	3935.6	171.195	14.5975	0.437666	0.382802	0.159143	56.7271	42.6894	82.9222		BAG4	188.06
PLEKHA2	3	3	0	0	2	31.1022	2771.21	10611.1	22.7305	1.54166	1.41551	1.13793	0	0	12.824	32.0767	53.4752		PLEKHA2	226.269
PRKAA2	3	0	1	2	2	0	0.107769	0.252414	11.6955	62.0639	2.19854	47.089	3255.32	1.87943	64.0578	40.0132	41.5233		PRKAA2	171.097
SLC30A9	3	1	1	1	2	0.834958	7.31471	36.9748	512.718	34.2366	2.05172	1619.61	24.0327	1.48943	23.1777	40.0784	61.9817		SLC30A9	190.111
ABL2	3	2	1	0	2	1689.1	16.2731	89.9855	188.134	8.09529	6.3208	17.4181	0.200883	2.60229	82.3539	70.0592	52.5041		ABL2	201.114
UBP1	3	2	1	0	1	314.153	4628.07	4.58189	5.37999	0.420454	63.0789	5.95226	29.8585	21.9617	12.7527	30.3476	32.9407		UBP1	275.481
EXOSC7	3	1	2	0	1	1.81985	2.47868	1585.54	3.26971	51.2702	45.9403	0.360375	0	0.144571	15.524	15.3119	12.217		EXOSC7	219.247
UBAC2	3	1	1	1	3	112.928	2.42707	0.358969	1575.01	41.7378	8.15291	26.6025	1.53378	1.79314	107.467	121.616	111.833		UBAC2	361.281
ZZZ3	3	1	2	0	1	3.96605	0.535223	106.662	1458.11	67.7632	0.176939	0	0	0.636571	9.33709	0.059622	6.20312		ZZZ3	222.885
FAM114A1	3	2	0	1	2	2.65977	1190.63	878.341	0.511774	0.420454	3.36185	221.984	0.382802	0	9.89837	33.5827	41.6975		FAM114A1	169.396
RTF1	3	0	3	0	2	0.20874	0.178408	12.3604	2293.74	54.5993	20.6082	2.28237	3.7435	2.89143	57.2205	36.9837	45.2056		RTF1	214.543
PDGFC	3	3	0	0	1	5536.67	112.295	400.833	0.125758	0	0.137409	0	0.401767	7.66229	11.9842	6.50034	20.289		PDGFC	256.433
NDUFB6	3	1	2	0	1	0.20874	0.535223	21.5242	346.741	1174.75	2.9195	1.92573	1.27601	5.72914	11.8252	0.119244	10.9089		NDUFB6	231.13
POLR1D	3	2	0	1	1	1171.28	42.6764	81.6559	0.377274	0	0.0916058	0.120125	8.03534	88.3332	43.1175	41.6503	27.561		POLR1D	258.744
ARL5A	3	0	3	0	2	0	0.356815	0.978651	137.943	2159.94	24.3323	4.61691	4.1565	2.21343	56.4849	16.8533	35.2623		ARL5A	225.017
UBASH3B	3	1	1	1	1	1.25244	364.844	3.51633	1.7485	29.642	33.7954	2053.18	2.04161	2.54628	10.5053	30.4669	8.84123		UBASH3B	268.695
CHAF1A	3	0	3	0	1	0	0	0	2926.76	78.2544	18.9166	5.16537	3.6159	2.31314	8.14583	18.2009	11.3444		CHAF1A	202.62
RAP1B	3	0	1	2	2	6.88841	0	0	36.8471	12.8594	2.87683	5.63472	2306.76	2513.82	19.4329	85.377	27.2696		RAP1B	241.421
MYO5B	3	0	2	1	1	0	0.431075	0	11.444	634.131	683.929	1022.62	25.7131	2.89143	50.5809	33.1758	26.6884		MYO5B	305.249
UNC45A	3	2	1	0	1	8.2593	4898.3	1568.5	102.996	26.9843	29.7719	0.960999	0.401767	0.289143	50.2397	41.3614	69.157		UNC45A	191.973
HOXB7	3	2	0	1	2	2.23981	1759.43	388.717	1.13182	10.7937	16.031	0.120125	0.200883	33.396	11.3445	21.427	54.7584		HOXB7	261.182
CENPW	3	0	1	2	1	0.139988	0.107769	0.126207	10.6894	35.0796	2.19854	41.323	2548.21	2.16857	15.2255	1.30007	0		CENPW	314.533
GOLGB1	3	1	1	1	1	8.11931	0.646612	187.67	15.594	72.8576	0.916058	2.28237	3.81678	4621.52	63.7166	44.4912	13.8896		GOLGB1	352.026
CDH3	3	1	2	0	1	4.59227	2.67611	154.079	2078.29	546.38	0.796227	1.13793	1.14841	0.954856	55.8888	24.0277	94.045		CDH3	252.893
SH2D4A	3	3	0	0	2	0.979917	1089.76	468.732	0	0	0	0	0	0	104.915	38.5687	19.5618		SH2D4A	247.441
ELF1	3	3	0	0	2	1056.64	40.5066	2.05556	2.152	0	0	0	0	1.75057	17.914	0.589279	12.9849		ELF1	237.405
PPP2R3A	3	0	2	1	2	0	0.535223	0.232762	14.557	273.653	2.27446	1388.66	12.71	1.59029	51.7364	58.3032	51.4841		PPP2R3A	222.424
EPS8	3	1	1	1	2	69.0928	14.0942	2.55733	0.1345	18.57	109.437	1889.84	2.55201	2.54628	54.5243	109.287	49.9815		EPS8	330.193
MTIF2	3	2	0	1	2	2.3798	1645.52	683.789	1.63485	18.889	0.503832	415.032	3.21413	0.867429	73.3125	56.4807	27.561		MTIF2	355.32
NOC2L	3	0	1	2	1	7.09715	0	0	1.883	61.8067	1.68092	4.11406	2053.22	2446.98	14.7503	35.8328	12.1923		NOC2L	245.164
WDR12	3	0	2	1	2	0.417479	0.356815	0.532778	50.4374	2091.27	6.36982	150.645	3.70042	2.70543	54.1765	12.938	39.429		WDR12	225.662
DUSP3	3	0	2	1	1	0.417479	0.178408	13.1063	140.418	84.7915	44.1464	2276.92	3.44522	14.0046	33.1837	12.2225	45.7034		DUSP3	296.39
GLRX3	3	1	2	0	1	1.46118	271.18	1.06556	17.0815	615.194	1717.28	30.8117	2.67961	3.02371	38.7396	32.971	24.1708		GLRX3	302.82
UBE2G2	3	0	3	0	2	1.0437	0.71363	44.8599	480.819	1141.74	24.4199	2.51611	2.80721	2.05428	66.0937	87.9828	53.207		UBE2G2	282.078
ADK	3	2	0	1	1	2.93975	1431.06	538.777	0	0	0	0	17.0751	0	12.1974	0.625958	13.8896		ADK	263.051
MRPL28	3	3	0	0	1	3651.87	41.491	275.005	0	0	0	0	0.200883	5.34915	6.05606	12.6636	14.1805		MRPL28	255.244
SLC26A2	3	2	0	1	2	1431.66	15.7342	145.777	3.20177	0.981059	4.55586	250.64	12.3773	12.4343	42.0392	36.8322	37.2062		SLC26A2	275.895
PTOV1	3	0	2	1	1	1.95983	0	16.2807	5.53335	53.9686	33.1613	1.56162	1.00442	1525.23	24.7787	9.24492	17.5983		PTOV1	231.123
AP2S1	3	1	2	0	3	2.65977	5.38844	2957.03	0.906531	16.8882	80.144	2.37364	0.382802	5.72914	84.5123	80.5603	144.831		AP2S1	249.651
SRRT	3	2	1	0	2	2.93975	1687.33	1041.71	142.735	0	0.274817	0.24025	0.401767	0	57.49	81.4227	62.0304		SRRT	393.876
CHURC1	3	1	2	0	1	2.0874	1.07045	76.9331	1093.08	36.9299	0.619288	0	0.127601	0.159143	16.516	4.0543	5.13362		CHURC1	299.76
NFIA	3	0	1	2	1	0	0	0.126207	15.594	51.2702	8.61094	3480.74	86.179	4.33714	16.0358	20.2233	21.5252		NFIA	258.13
DNAJC2	3	1	1	1	3	0.557467	39.6065	72.6709	0.529257	4.48484	1390.88	22.5286	1.78641	59.6946	84.774	88.1144	100.042		DNAJC2	559.288
SERPINB1	3	0	3	0	2	0	0.107769	1.06556	250.707	2201.26	57.2425	5.64496	19.953	4.23857	88.5832	44.8073	29.7361		SERPINB1	345.989
TMEM41A	3	0	2	1	2	0.348728	59.156	36.597	96.08	4302.79	8.99692	275.278	11.766	6.52485	78.6031	83.9763	123.151		TMEM41A	434.343
CHRAC1	3	2	1	0	1	4.80101	456.367	2015.92	2.5555	0.49053	106.429	1.313	0.127601	0.318285	7.5535	26.0548	13.9748		CHRAC1	363.961
NOP16	3	0	1	2	2	0	0	0.126207	2.51516	15.1384	1183.83	496.339	5.42128	1.866	12.5096	42.3208	24.0704		NOP16	315.116
POLR2C	3	2	0	1	2	3.75731	430.498	2071.23	3.6315	0.981059	0.353879	0.175067	83.068	25.1446	34.0309	75.3026	60.0348		POLR2C	379.418
BAZ1A	3	2	0	1	2	4.38353	737.644	2205.91	5.40959	6.44799	0.589165	1.84657	432.429	0.144571	37.1315	55.0824	57.9821		BAZ1A	584.023
SCARB2	3	2	1	0	2	3.63969	3908.88	1048.96	290.645	8.54923	0.222742	0.175067	0	0	47.372	44.4771	62.7444		SCARB2	321.598
NDUFA9	3	0	2	1	1	0	0	0	10.3122	582.861	669.73	16.0967	1028.92	1.73486	32.1995	23.979	5.16314		NDUFA9	413.812
SLC44A1	3	1	1	1	3	17.7429	4180.63	68.1956	758.024	8.96968	0.180075	31.9206	0.127601	0	96.0642	77.6122	78.6779		SLC44A1	429.868
UBE2C	3	0	3	0	1	0.20874	0	0.319667	34.2975	1193.46	19.2864	2.01327	1.53121	1.43228	6.55469	0	5.70402		UBE2C	587.837
TSPAN15	3	1	2	0	1	5.63597	2.49771	137.03	1896.72	248.698	1.23858	0.5252	33.6866	27.5317	30.3567	33.6268	43.6357		TSPAN15	593.734
GHITM	3	2	0	1	2	2965.65	31.2529	161.292	0.377274	2.69843	0.274817	98.3823	1.2053	4.91543	5.67223	61.3921	42.0323		GHITM	508.626
PDHA1	3	3	0	0	1	170.958	458.686	1885.82	3.0935	0.910983	0.176939	0.350133	0	0	19.8692	18.9002	11.0515		PDHA1	570.601
SMARCA4	3	0	2	1	2	2.79976	0.215537	0	62.1244	32.3811	30.5047	0.600625	0.401767	1290.16	42.0513	36.7389	40.4325		SMARCA4	606.266
CAPZA1	3	1	0	2	2	71.1802	1.42726	0.106556	0.4035	9.32006	1.68092	4.55173	1876.88	1917.19	42.7705	93.2489	25.3829		CAPZA1	607.23
PFDN2	3	0	2	1	1	0	16.7042	0.378621	81.1139	755.56	751.58	55.1373	1960.42	3.036	59.9209	56.7215	122.388		PFDN2	573.219
GUK1	3	0	3	0	1	0.20874	0	0.745889	67.7879	2431.27	18.0478	4.55173	3.44522	4.61514	7.34839	1.13282	6.27442		GUK1	611.673
LAD1	3	1	1	1	1	669.845	20.3385	0.852445	0.537999	3.92424	1491.6	82.9815	1.65881	1.90971	20.1011	9.89726	30.5878		LAD1	621.228
GLRX5	3	0	3	0	2	10.0195	0.535223	4.90156	411.196	18757.8	257.014	41.2347	61.3352	30.3088	144.804	198.247	100.848		GLRX5	666.755
HNRNPA1	3	1	1	1	2	0	0.178408	93.6623	1.345	6.16666	36.0956	1838.64	2.04161	2.06886	25.5856	42.0932	24.6699		HNRNPA1	651.337
ODC1	3	0	3	0	1	0	0	0	1301.72	134.921	148.401	3.60375	2.20972	2.31314	6.31195	22.1974	88.9369		ODC1	884.914
VAPA	3	1	1	1	1	2.79976	0.86215	312.615	9.93488	53.9686	31.7414	2.04212	1.60707	1734.28	41.2836	29.6608	43.6322		VAPA	914.966
CYC1	3	3	0	0	2	2.79976	2190.29	1180.54	0.377274	0	0	0	0.401767	0	30.0671	38.5205	4.6541		CYC1	992.419
DNAJC7	3	3	0	0	1	3868.15	40.4133	241.939	0.251516	0	0	0.120125	0.200883	3.90343	32.7113	32.7906	18.98		DNAJC7	961.033
RPSA	3	0	1	2	1	0	0.107769	0	4.52729	26.9843	1.37409	1006.29	26.7175	0.289143	2.90009	10.4968	12.4352		RPSA	1476.73
IQGAP1	3	1	2	0	2	1.95983	3.34083	1561.43	5.28183	48.5717	55.5589	0.4805	8.23622	0.433714	29.8538	61.6328	59.2671		IQGAP1	820.081
TOMM22	3	1	2	0	2	0.834958	90.9879	0.639333	32.4145	1483.85	3.00797	2.80106	2.29681	0.954856	23.6504	21.5832	11.7645		TOMM22	1057.65
APH1A	3	0	2	1	1	0	0.215537	0.126207	20.6243	1133.34	1298.47	239.289	7.63357	3.61429	30.4936	36.5945	46.032		APH1A	1232.92
ALDH1A3	3	0	3	0	2	0.139988	0.107769	0	163.36	1422.07	1371.38	8.04837	5.82562	3.32514	10.5768	30.1423	228.051		ALDH1A3	929.9
SUPT16H	3	0	1	2	1	9.60202	0.892038	0.745889	0.1345	8.89961	2096.47	35.1884	804.394	784.733	70.4072	117.038	26.0246		SUPT16H	872.491
ADRM1	3	2	1	0	1	7.30589	1113.62	4302.29	31.204	867.256	3.53879	2.53846	0.893204	1.27314	64.8156	27.9031	31.2295		ADRM1	1367.41
LMAN2	3	2	0	1	1	2597.62	24.1402	168.36	0.377274	5.39686	0.137409	104.268	1.80795	2.89143	16.0784	22.4864	29.6699		LMAN2	1139.84
SLIRP	3	1	2	0	1	12.3156	2574.42	34.524	432.955	18.3598	1464.97	19.1698	1.27601	0.477428	6.61712	24.7431	40.2133		SLIRP	1304.44
PRDX6	3	0	2	1	1	0	0	0.126207	45.7759	310.319	299.001	1546.61	29.7307	3.036	12.4107	46.2728	81.0831		PRDX6	1453.55
CD9	3	1	2	0	1	5.63597	1.60567	159.833	2227.45	172.666	0.707757	0.350133	0.638003	0.159143	4.09334	27.0684	11.7645		CD9	1410.25
HNRNPUL1	3	0	3	0	1	0	0	0	4189.88	78.2544	28.4436	9.12949	6.22739	4.19257	20.983	15.986	28.4336		HNRNPUL1	1231.18
ITGA6	3	0	2	1	1	0	0	0	19.9955	399.367	428.165	22.4634	1599.43	2.60229	2.6442	8.66712	29.5244		ITGA6	1506.32
ERGIC1	3	2	0	1	1	31.9173	16.3808	5461.73	0.251516	2.69843	0.0458029	0.120125	0	53.7806	17.6564	9.29307	4.36322		ERGIC1	1763.14
EIF3D	3	0	1	2	1	0	0.107769	0	4.15001	26.9843	0.916058	319.292	1097.83	1.44571	6.5252	19.7418	6.69027		EIF3D	1954.23
VDAC1	3	3	0	0	2	256.843	2076.48	486.508	0.269	0	0	0.24025	0	0.318285	17.102	11.9391	60.3605		VDAC1	2675.39
CDC6	3	0	1	2	2	2.71361	0.178408	1.59833	38.736	6.23673	1.41551	2.8886	1385.49	1311.97	26.8698	10.732	47.4147		CDC6	2209.89
TMED9	3	3	0	0	1	1131.94	102.704	133.653	0.251516	0	0.0458029	0	0	1.30114	27.4655	26.194	21.9615		TMED9	2729.69
RASSF1	2	1	1	0	2	34.442	0	0.426222	53.1274	2491.05	21.4981	5.33953	4.08322	2.70543	75.9007	20.2119	37.6465		RASSF1	32.262
NDST2	2	2	0	0	1	2369.82	59.4097	1.27867	3.3625	0.0700757	0	0	0	4.456	4.47681	0.29811	34.5093		NDST2	35.356
TNFAIP8L1	2	2	0	0	2	6.05345	1583.9	10.1228	1.7485	2.80303	0.442348	0	45.8086	40.2631	167.176	160.324	125.275		TNFAIP8L1	36.4155
ZNF621	2	0	1	1	1	0	0	0.745889	0	10.3011	4693.76	70.9895	3.57282	2.54628	24.0071	32.6729	13.547		ZNF621	36.3207
FRAS1	2	1	1	0	2	1.25989	3.01752	1399.13	145.879	2.69843	0.137409	0.600625	0.200883	0	62.2666	61.1032	40.8688		FRAS1	37.848
ZNF654	2	0	2	0	1	0	0	0.426222	27.0345	1279.3	10.8818	2.626	2.04161	2.38714	20.2616	5.72371	12.4775		ZNF654	35.8203
ACOT11	2	2	0	0	1	1.67986	1373.51	484.004	0	0	0	0.120125	0	0	5.2031	5.34472	16.1439		ACOT11	38.1229
VEPH1	2	0	1	1	1	3.35972	0	0.126207	6.53941	53.9686	0.824452	1.56162	2.4106	2285.24	35.0143	14.8785	4.72682		VEPH1	35.3509
CLIP2	2	0	1	1	2	0	0.107769	0.106556	10.5637	49.9032	343.289	44.7098	2833.57	19.6909	68.7237	60.996	32.1202		CLIP2	33.247
SIRT3	2	1	0	1	1	2.93975	0.538844	503.439	3.39546	21.5874	0.503832	0.720749	1.00442	1050.6	128.073	132.896	75.6291		SIRT3	31.4102
PRPF40B	2	0	1	1	1	0.20874	0	0.213111	0	3.1534	1648.28	26.1724	0.510403	0.954856	8.50772	20.6888	6.91612		PRPF40B	41.5564
BCL2L11	2	0	2	0	1	0	0	0.252414	34.5834	1324.93	1641.35	25.3464	5.82562	4.19257	20.983	24.8457	50.3225		BCL2L11	47.0462
SLC25A28	2	1	1	0	1	1343.89	13.3633	73.9573	516.488	10.7937	6.68722	0.360375	1.2053	1.73486	22.0492	104.872	19.7072		SLC25A28	33.356
C1orf109	2	2	0	0	1	1.66992	182.333	1198.75	2.8245	0.140151	0.176939	0.175067	0	0	2.14923	24.1469	0.1426		C1orf109	37.6643
IGFBP6	2	0	1	1	2	2.92484	0.892038	76.8266	1034.8	83.9233	47.7661	1.10347	0.857851	304.352	48.8914	145.646	113.638		IGFBP6	35.6054
DHX35	2	2	0	0	1	5777.7	164.849	4.04911	4.70749	0.140151	0	0	0.127601	12.254	2.19382	20.0926	25.0977		DHX35	41.233
CCDC77	2	2	0	0	1	9.79917	1630.33	1170.44	3.01819	16.1906	25.2832	0.360375	0.200883	0	41.7527	16.0823	27.6337		CCDC77	42.4302
SIN3B	2	0	0	2	1	0	0	0	6.2879	35.0796	7.42007	70.2731	1855.56	0.867429	4.13689	35.6315	62.0304		SIN3B	51.3134
UNKL	2	0	0	2	1	2.09982	0.107769	0.378621	25.1516	24.2859	11.9088	68.8316	1.00442	1026.31	54.5472	46.995	49.7407		UNKL	54.718
PIGF	2	2	0	0	1	10.437	1298.27	6570.75	13.5845	3.22348	0.707757	0.350133	0	0.159143	63.585	27.7839	31.8712		PIGF	52.1432
CXorf38	2	0	0	2	2	1.53987	0	0	4.53603	11.1441	1.52594	74.6296	1.00442	1013.89	9.57107	14.8082	21.9738		CXorf38	54.7966
CERS5	2	0	2	0	1	0	0.107769	0	19.9955	1476.04	1807.29	23.1841	5.62474	4.48172	20.5991	27.9274	54.4675		CERS5	36.5822
RPS6KC1	2	2	0	0	1	3.35972	1841.01	584.212	4.7788	16.1906	7.19105	0.120125	0	0	20.0874	33.0313	28.9427		RPS6KC1	46.7039
LPIN2	2	2	0	0	1	1221.96	13.04	87.5876	0	0	0.0458029	0.120125	0	1.012	9.97971	43.5282	43.3413		LPIN2	64.4693
AMOT	2	0	1	1	1	0.20874	0.178408	0.213111	21.52	1005.66	6.7237	253.321	1.65881	1.90971	41.8965	11.3282	32.1564		AMOT	46.3987
KLHL25	2	1	0	1	1	3.35972	61.8592	21.8338	4.27577	29.6827	6.96204	0.720749	1.60707	1193.87	13.6048	17.4305	35.7057		KLHL25	40.8877
PCTP	2	2	0	0	2	88.0881	1116.83	0.745889	1.2105	29.642	0.0884697	0.437666	0.127601	0.477428	66.9381	92.3545	71.3715		PCTP	56.2726
STK38L	2	0	1	1	1	0	0.107769	0	11.0667	40.4764	41.131	1301.55	28.3246	1.87943	29.4274	40.928	32.3605		STK38L	62.5412
DAPP1	2	0	1	1	1	0	0.107769	0.378621	1571.85	48.5717	12.55	794.626	10.8477	2.45772	80.0509	36.0167	69.157		DAPP1	57.1849
CABP4	2	0	2	0	1	0	0	0	1680.38	37.778	9.66441	2.883	3.01325	1.73486	0.469132	10.4005	2.61793		CABP4	45.0817
MYNN	2	0	1	1	2	0.20874	0	4.68844	0.672499	16.3632	95.9011	5381.81	5.35923	6.84314	58.1272	100.064	14.508		MYNN	70.8961
CASP7	2	0	2	0	1	0	0.107769	0.126207	26.9122	2040.01	2553.19	29.9111	7.03092	5.49372	43.8851	25.5198	23.7068		CASP7	62.2901
ATP7A	2	0	0	2	2	4.05966	0.107769	0.126207	8.6773	29.6827	0.824452	1.08112	2.4106	2035.42	30.2803	32.0202	8.43556		ATP7A	42.5532
PTPRM	2	2	0	0	1	1261.71	36.4258	115.984	0.125758	2.69843	0	0.120125	0	1.73486	39.7909	20.2714	7.99923		PTPRM	59.2411
PRPSAP2	2	0	0	2	1	4.80101	0	0	0	7.98862	1.23858	3.32626	1740.6	1707.92	39.8097	22.716	8.76993		PRPSAP2	62.6784
C19orf25	2	0	2	0	1	0	0.215537	0	96.3306	930.958	1059.28	3.844	3.21413	3.46972	51.8177	72.3223	185.8		C19orf25	50.6465
GTPBP10	2	1	0	1	1	1.81985	0.538844	286.868	4.65304	18.889	0.64124	0.600625	1.2053	1371.55	7.50611	0.577808	29.379		GTPBP10	61.605
FMO5	2	0	1	1	2	0	0.323306	0	400.162	29.6827	3.66423	13.2137	1058.25	1.73486	46.572	66.9775	74.3202		FMO5	40.7628
RAD51D	2	0	2	0	1	0	0.215537	0.378621	120.979	1365.41	1412.01	8.16849	3.01325	4.62629	107.303	98.4681	285.427		RAD51D	47.3973
NRP1	2	0	0	2	1	24.84	0.71363	0	0	19.6212	42.9078	8.75333	4673.25	4383.75	17.9786	47.8169	66.6657		NRP1	58.3925
RAF1	2	2	0	0	1	4543.73	54.0999	333.817	3.26971	29.6827	35.3598	0.360375	0.200883	6.072	51.6471	48.3432	73.8838		RAF1	69.0387
STEAP1B	2	0	2	0	1	0	0.178408	0.532778	44.7884	1995.26	4.33501	6.38993	3.57282	4.61514	4.28953	8.16822	6.20312		STEAP1B	42.6707
SPRED1	2	0	2	0	1	0.139988	0.107769	0	15.3425	1160.32	1381.23	15.2559	4.8212	4.048	12.368	22.3419	31.3425		SPRED1	58.3124
TBC1D4	2	2	0	0	2	4.38353	1229.59	224.193	0.941499	0.910983	0.0884697	0.0875333	0	0	48.3442	43.7626	79.0007		TBC1D4	101.352
RASA2	2	0	2	0	1	0	0	0	1067.06	51.2702	4.62609	1.32137	0.401767	0.722857	4.56337	7.89671	6.03579		RASA2	93.6671
CELSR1	2	0	1	1	1	5.03957	0	0.126207	59.8608	24.2859	1.00766	1.922	2.4106	1902.56	41.3262	11.508	48.0681		CELSR1	73.7439
TMEM184C	2	0	0	2	2	0	0	0.76554	12.0902	39.8102	16.4516	816.251	3418.39	4.56914	85.9278	52.2672	117.121		TMEM184C	84.261
L2HGDH	2	0	0	2	2	0	0.356815	2.13111	0.806999	5.25567	30.0797	1661.21	1.40361	2.70543	40.1397	25.399	72.2271		L2HGDH	79.6207
PITPNM3	2	0	1	1	1	0	0	0.426222	0	2.8731	1634.12	28.7109	0.893204	1.75057	10.8442	0.059622	4.49191		PITPNM3	79.5753
ARSA	2	1	1	0	1	0.559953	273.625	19.6883	1947.99	35.0796	3.43522	3.844	2.20972	1.44571	36.4643	40.591	43.0504		ARSA	44.4008
ATP6V1C1	2	1	1	0	2	1674.09	45.1743	1.17211	1168.73	35.5701	8.46726	1.56162	1.2053	3.12457	75.1735	47.7829	40.3053		ATP6V1C1	86.8319
STK10	2	2	0	0	1	2.29614	344.862	1406	2.69	0.210227	0.0884697	0.0875333	0.255201	3.66028	4.69976	0.119244	37.6465		STK10	65.6018
GBP1	2	2	0	0	1	7.51463	1108.8	4499.63	7.66649	1.33144	0.973166	0.2626	0.127601	0	48.9417	33.2691	37.4326		GBP1	94.9056
NUMBL	2	2	0	0	1	1241.79	35.6815	0.852445	1.076	0.140151	0	0	0	0.954856	12.61	17.0519	2.13901		NUMBL	49.6357
DVL2	2	2	0	0	1	3997.15	95.9833	1.918	3.766	0.350378	0	0	0	6.52485	19.0933	0.417354	28.3775		DVL2	64.5509
TMEM167B	2	1	0	1	2	8.14084	1910.75	14.0653	1.4795	1.19129	6.7237	426.287	0.638003	0.795714	34.8692	22.716	99.9629		TMEM167B	64.0441
CDC37L1	2	0	0	2	2	0	0.393945	0.106556	3.64698	16.8213	2.29204	107.822	1002.94	0.882	104.511	60.9218	81.2554		CDC37L1	71.5435
UBE2W	2	0	2	0	1	0	0.178408	0.745889	39.1395	2022.31	4.51195	4.2016	3.19002	2.86457	20.003	5.60447	8.27083		UBE2W	79.8823
TRPS1	2	2	0	0	1	9.60202	1077.23	4164.08	8.06999	0.910983	1.23858	0.437666	0	0	19.6284	18.0655	26.8089		TRPS1	96.9535
NME7	2	2	0	0	1	1.53987	803.416	1051.05	0.125758	0	0	0	0	0	61.1151	26.0013	32.1424		NME7	68.6022
GMEB1	2	0	2	0	2	0	0.178408	0.426222	41.8774	2.3125	1058.86	16.8939	0.765604	0.462857	72.1398	25.3275	49.2133		GMEB1	80.5838
HERC1	2	1	1	0	2	96.0202	3.03293	0	0	2.17235	1267.42	17.6817	0.893204	1.43228	29.4738	5.54485	46.0599		HERC1	74.6317
MRRF	2	0	2	0	1	0	0	0.106556	22.9995	1143.99	2.83103	2.45093	2.80721	0.795714	3.53151	0.178866	7.20132		MRRF	82.0895
ABCB6	2	0	2	0	1	0	0.215537	0	14.5879	1160.32	1406.74	16.337	5.02209	3.46972	35.3128	35.8722	45.1593		ABCB6	42.324
DIDO1	2	0	2	0	1	0.20874	0.892038	18.6472	270.883	2.24242	1179.39	18.9947	0.638003	0.477428	23.4007	8.04897	24.0995		DIDO1	118.961
RCCD1	2	0	2	0	1	0	0	1.17211	6.59049	273.786	1745.24	27.4854	1.27601	1.59143	38.151	32.4344	24.1708		RCCD1	134.681
UBALD1	2	0	2	0	1	0	0	0	1018.76	21.5874	1.41989	1.80187	1.2053	0.867429	0	0.77041	7.12659		UBALD1	69.4489
SERPINB9	2	1	0	1	2	775.05	19.8032	0.572081	7.86693	24.426	1.96952	17.298	2115.5	3.5	67.5141	33.0506	43.7104		SERPINB9	113.62
MXD4	2	0	1	1	1	0	0	0	1451.37	29.6827	11.8629	14.1747	116.914	1.87943	15.8652	60.5254	32.3605		MXD4	63.513
IVD	2	2	0	0	1	2546.52	35.1326	202.562	0	10.7937	0.0458029	0	0.401767	2.74686	62.7783	62.6921	24.6522		IVD	81.6373
NDRG1	2	2	0	0	1	8.34958	1101.85	4775.29	10.491	1.96212	1.15011	0.700266	8.80444	10.9808	60.3388	19.6156	19.1798		NDRG1	117.485
TBC1D5	2	1	1	0	1	2.50488	1.24885	115.506	1531.95	33.4962	0.265409	0.175067	0.382802	0	41.8698	28.7974	28.5914		TBC1D5	121.039
CELF4	2	1	1	0	1	2.50488	2.67611	114.547	1637.13	46.8806	12.9166	0.350133	0	0	26.2277	4.94863	46.9869		CELF4	106.068
PRIM1	2	0	1	1	1	0	0	0.319667	0	7.14772	2597.56	39.6526	3.06242	2.06886	20.0119	4.65052	9.41163		PRIM1	112.615
CPT2	2	0	0	2	1	0	26.5111	1.00966	5.91062	21.5874	1.6489	1138.3	187.424	0.722857	19.8315	91.9677	43.3413		CPT2	118.137
MRS2	2	1	0	1	2	0.419964	1.29322	272.102	9.43184	35.0796	4.90091	1919.72	35.5564	2.024	76.0846	35.0537	37.3055		MRS2	136.876
SLC30A6	2	0	2	0	1	0.20874	0.178408	0.426222	59.9869	2569.81	16.6323	5.68966	3.70042	2.06886	55.5499	41.1392	18.6094		SLC30A6	109.122
SMYD3	2	2	0	0	1	2.09982	1110.56	301.508	0	0	0	0.120125	0	0	10.9606	17.575	11.3444		SMYD3	90.3076
CABIN1	2	0	1	1	1	0	0	0.639333	0	3.29356	1822.48	26.6976	1.40361	1.75057	4.6195	11.0301	6.98742		CABIN1	93.0097
PTPN9	2	0	0	2	2	0.834958	0	3.09011	1.77809	11.1075	44.7688	2754.41	4.94365	2.83543	61.2558	98.6217	56.9001		PTPN9	112.648
NUSAP1	2	2	0	0	1	3.96605	588.745	2477.63	3.228	0.981059	0.176939	0.5252	0	0	34.7532	28.7974	38.003		NUSAP1	181.324
RXRA	2	0	0	2	1	9.39328	0.178408	0	0	22.7045	5.13124	10.4165	5409.76	4878.52	11.2723	52.7059	63.6711		RXRA	126.667
ACER3	2	0	2	0	1	0	0	0.504828	13.5819	1179.21	1382.24	16.337	6.0265	2.45772	57.5326	28.9867	21.8888		ACER3	105.179
G2E3	2	1	1	0	1	3.75731	2.85452	125.203	1628.79	71.0567	0.265409	0	0.255201	0	46.8906	62.7224	94.4015		G2E3	113.552
HPS6	2	2	0	0	1	6.47093	1612.8	111.564	1.2105	0.350378	0	0	0	0	43.6979	5.36598	26.5237		HPS6	106.097
ANKFY1	2	2	0	0	1	7.97932	979.402	6061.09	0.125758	2.69843	0.0916058	0.120125	0.200883	0.144571	79.7097	23.7864	34.9057		ANKFY1	132.897
TFCP2	2	0	2	0	1	0.20874	0.178408	0.319667	25.824	1304.67	211.443	6.47746	1.91401	2.06886	35.1813	11.6859	16.2565		TFCP2	125.282
AP3S1	2	2	0	0	1	1.81985	128.029	1230.01	0	0	0.0458029	0	0	0.144571	1.70593	6.30773	2.76337		AP3S1	141.761
NCOA3	2	2	0	0	1	5.31955	4355.37	1248.31	0	5.39686	0	0.24025	0	0.144571	8.10318	10.545	7.56291		NCOA3	148.147
CAMK2D	2	2	0	0	1	10.0195	3234.71	39.2124	1.883	0.49053	0	0	0	0.159143	22.1165	18.2443	10.2672		CAMK2D	77.5584
DLG3	2	2	0	0	1	5.03957	3761.67	1918.09	0	0	0.0916058	0	0	0	55.5708	27.2533	0		DLG3	149.626
ACAA1	2	2	0	0	1	350.683	1840.45	14.4916	2.69	0.560605	0.353879	0	0.127601	0.636571	34.2449	21.1658	26.595		ACAA1	138.876
SAAL1	2	2	0	0	1	1042.21	9.59142	63.8607	0.125758	0	0.0458029	0.360375	10.6468	1.73486	17.0167	28.3126	26.9065		SAAL1	149.477
PXMP4	2	0	1	1	1	2.93975	0	0	5.03032	32.3811	0.732846	0.960999	1.60707	1740.79	3.11333	18.6343	7.78107		PXMP4	109.212
SNX13	2	0	2	0	1	0	0	0	10.9409	758.259	1028.18	12.9735	4.41943	2.74686	4.86191	9.91903	37.6691		SNX13	139.402
FRRS1	2	0	1	1	2	0	0.431075	0.213111	0.503032	5.081	1105.83	125.707	34.3461	15.9143	36.0227	17.0363	65.8532		FRRS1	137.14
GEMIN4	2	2	0	0	1	3506.62	88.6686	2.45078	2.69	0	0	0	0	6.684	6.80439	5.84296	35.7214		GEMIN4	127.647
SMG7	2	1	0	1	1	0.20874	75.4664	2.23767	1.883	4.41477	33.0877	1653.15	1.53121	2.38714	5.10107	36.7868	23.743		SMG7	134.694
NHS	2	0	2	0	1	0.20874	0	0.426222	80.0274	3642.04	17.3401	8.75333	5.61443	4.93343	30.6242	26.7107	0.213901		NHS	137.414
FOXQ1	2	0	2	0	1	0	0.107769	0.126207	33.4516	2361.13	2900.51	29.5507	11.0486	6.36115	57.8738	61.3439	60.4306		FOXQ1	113.967
EIF2B4	2	0	1	1	1	0	0	2.66389	0.269	14.6458	6034.78	1289.19	5.48683	5.57	17.5416	4.47165	10.0533		EIF2B4	120.479
ANK3	2	0	0	2	1	7.72336	0.178408	0	1.2105	42.2556	38.8382	8.22813	3622.2	3700.71	28.5909	53.4213	55.2577		ANK3	211.239
SRSF8	2	0	0	2	1	0	0	0	9.80912	26.9843	2.79398	2104.71	73.1216	1.73486	0	26.6755	46.2501		SRSF8	185.967
CHD8	2	1	1	0	1	10.0195	4.81701	346.838	4982.95	77.5737	10.5279	0.5252	0.255201	0	26.1742	0.536598	92.8329		CHD8	156.768
PMAIP1	2	2	0	0	1	2060.68	49.4189	1.38522	2.2865	0.140151	0.0884697	0	0	3.97857	13.4839	21.8813	38.003		PMAIP1	205.278
PATL1	2	0	2	0	2	0.20874	6.60108	11.4014	118.091	8.54923	1513.72	24.5093	1.27601	2.228	39.3103	33.9249	26.9515		PATL1	210.585
FASTKD2	2	2	0	0	1	4.59227	617.469	2414.55	4.035	1.68182	3.62726	0.0875333	0.127601	0.636571	68.0707	25.9952	82.7083		FASTKD2	152.506
PYGL	2	1	1	0	1	238.589	4.81701	0.426222	0.1345	3.01325	1270.87	19.695	0.765604	1.43228	39.9167	119.244	76.719		PYGL	140.792
RNF213	2	1	1	0	2	9.18454	2621.52	13.8522	12.912	124.244	0.176939	0.350133	0.382802	0	89.661	32.3151	18.3242		RNF213	237.332
MRPL12	2	2	0	0	1	11.8982	4371.16	279.815	2.8245	1.12121	0	0.175067	0	0	37.4821	0.357732	14.8304		MRPL12	131.597
ABI1	2	1	1	0	2	16.9079	4796.31	30.3683	72.4211	3.25903	0.357015	0.568033	0.456085	0.144571	67.9974	77.9174	115.936		ABI1	212.608
GMFB	2	2	0	0	1	2.09982	1859.55	515.303	0.125758	0	0	0.120125	0	0	31.4318	22.8716	6.18123		GMFB	160.495
KIF13B	2	0	1	1	2	0	25.8645	4.16702	43.5672	21.8677	10.9927	20.6615	1072.92	0.289143	41.9653	29.3639	25.7373		KIF13B	161.454
HSPG2	2	0	2	0	1	0	0	0.252414	1801.11	29.6827	18.9624	3.00312	1.60707	1.73486	4.86191	21.427	3.05425		HSPG2	173.823
STX7	2	0	1	1	1	0	0	1.17211	0.1345	4.62499	29.0181	1675.3	1.40361	1.90971	9.1944	8.1086	0.0713002		STX7	145.282
BAZ2B	2	1	0	1	1	0.979917	2.15537	1069.73	0.377274	5.39686	0.0458029	0.120125	113.901	0	41.9233	31.6831	7.99923		BAZ2B	210.484
PIAS1	2	2	0	0	2	4.24603	1303.62	36.0716	0.941499	0	0	0	0	7.79799	3.0688	34.6951	19.9603		PIAS1	189.536
TMED5	2	0	2	0	1	0	0.356815	0.639333	68.7294	2999.87	5.57359	5.60213	4.97642	5.57	21.1801	25.9356	21.2475		TMED5	215.531
DYM	2	0	1	1	2	0	0.178408	0.213111	1.86551	44.954	1144.97	65.565	8.67334	0.954856	83.8909	69.9125	82.0415		DYM	162.256
FUT8	2	2	0	0	1	4.80101	506.142	1549.85	4.035	0.630681	0.353879	0.0875333	0	0	13.038	16.9327	1.1408		FUT8	142.202
ITM2A	2	0	0	2	1	0	0	0	4.40153	16.1906	1.00766	32.5539	1476.69	1.30114	6.3546	25.0383	20.3617		ITM2A	69.3437
MVD	2	0	1	1	1	4.89958	0	0.252414	11.1925	70.1592	21.4358	2.76287	3.21413	2674.72	24.8213	19.9344	25.5975		MVD	169.546
TIMM9	2	0	2	0	1	4.47962	0.215537	0.378621	11.1925	879.688	1097.12	14.0546	4.41943	3.46972	29.3847	23.979	20.5071		TIMM9	171.895
ARSD	2	2	0	0	1	3.07974	1737.45	479.839	0.125758	0	0	0	0	0	9.16939	30.9609	7.70835		ARSD	258.448
AZIN1	2	0	0	2	1	0	0.431075	0.631035	8.92881	35.0796	2.15274	1396.09	698.873	1.59029	112.549	93.5567	68.0662		AZIN1	254.283
TRAPPC6A	2	1	1	0	2	1.66992	264.043	12.2539	21.1165	3.08333	1489.3	25.0345	1.78641	1.59143	40.648	65.0476	45.9886		TRAPPC6A	125.941
SLC10A3	2	0	0	2	1	3.54857	0	0	0	4.83522	1.50398	2.1008	1035.48	1076.6	14.0993	4.0543	21.8892		SLC10A3	178.501
HDAC9	2	1	1	0	2	0.417479	33.6484	173.105	1113.86	27.1244	5.12679	2.04212	1.80795	0.882	56.7702	104.481	50.6646		HDAC9	236.266
ZC3H4	2	0	0	2	1	12.1069	0	0.319667	3.228	22.2841	5.92747	9.19099	5040.1	5287.36	16.0523	69.6982	46.4165		ZC3H4	207.041
CD55	2	0	0	2	1	5.21849	0	0	0	8.61931	2.30021	3.939	2043.14	2157.18	33.906	26.1144	29.6609		CD55	213.724
ZRANB2	2	2	0	0	1	17.1166	5454.28	57.8597	4.30399	0.770832	0.0884697	0	0	0.318285	29.019	29.5725	36.3631		ZRANB2	308.969
SPPL3	2	2	0	0	1	1394.42	21.446	96.6745	0.251516	0	0	0.120125	0	1.44571	16.3343	38.2316	15.344		SPPL3	239.335
MEAF6	2	0	2	0	1	0	0	0	1854.8	51.2702	22.3976	2.04212	2.4106	2.16857	29.5126	11.9414	24.0704		MEAF6	246.835
DTYMK	2	2	0	0	1	23.7963	2754.44	11822.3	23.2685	1.26136	2.0348	1.0504	0	0.159143	10.8175	28.2012	50.6945		DTYMK	287.108
CRIM1	2	2	0	0	1	2.51979	652.647	2142.24	0.880305	0	0.0458029	0.24025	30.5343	0	37.0614	70.7814	50.2497		CRIM1	240.265
PTK7	2	0	2	0	1	38.9167	0.431075	2.39793	35.0865	1138.74	1341.34	13.5741	4.21855	3.61429	18.0402	10.545	57.6672		PTK7	159.282
GRIN2A	2	0	2	0	2	0.626219	0	0.106556	27.4588	1127.34	13.2107	2.1008	1.65881	2.228	93.5926	63.3387	62.3556		GRIN2A	181.526
MED15	2	2	0	0	1	2726.97	70.2926	1.27867	3.9005	1.26136	0	0	0.127601	5.88828	46.1147	17.1115	24.456		MED15	196.362
MITF	2	0	2	0	1	0.20874	0	2.02456	211.837	10268.3	19.1095	22.4085	13.9085	15.7551	33.4958	37.6215	31.8712		MITF	303.573
MACROD2	2	0	1	1	2	0.626219	76.3585	2.98356	364.525	23.9334	66.9251	3431.02	4.1565	5.01971	71.4667	39.2507	83.096		MACROD2	312.584
SLC35F6	2	0	2	0	1	0	0	0.213111	4.1695	176.31	1371.9	22.7587	12.8877	13.8454	24.453	36.7272	22.1031		SLC35F6	248.817
CPSF2	2	0	1	1	1	0	0	0.532778	0	5.88635	2181.93	34.7507	1.27601	1.43228	16.2485	3.63694	4.63452		CPSF2	282.582
CPSF3	2	1	1	0	2	0.139988	34.7015	1.51448	1032.85	26.9843	7.74069	2.64275	1.00442	0.867429	37.2746	29.9497	13.1624		CPSF3	265.061
LSM7	2	1	1	0	1	0	0.323306	127.09	1672.71	83.6513	78.1397	4.3245	2.4106	2.16857	61.3283	97.0235	89.955		LSM7	252.717
HEXA	2	2	0	0	1	1000.64	9.59142	67.7731	0	2.69843	0.0916058	0.120125	0	0.433714	13.3916	22.3419	40.9415		HEXA	181.078
PPP2R5C	2	0	1	1	2	3.35972	0	0	7.92275	11.5645	307.549	6.6609	2.26404	1771.32	12.2013	44.3012	29.8489		PPP2R5C	294.535
NSFL1C	2	1	1	0	1	711.593	18.0192	0.319667	1.4795	2.45265	1259.9	19.695	1.91401	2.54628	56.0582	78.2241	20.3919		NSFL1C	239.282
FBXO22	2	2	0	0	1	3.54857	462.789	1600.04	4.84199	25.1572	0.176939	0	0	0	21.1088	12.5206	30.6591		FBXO22	296.445
PJA1	2	2	0	0	1	479.266	2061.32	20.7783	1.7485	0.49053	0	0.2626	0	1.114	22.6427	17.9462	15.5435		PJA1	271.014
GATAD2A	2	0	2	0	1	0	0	0	12.1985	1003.82	1086.67	12.2527	3.41502	2.60229	24.0963	37.3649	24.9431		GATAD2A	266.495
DDIT4	2	1	1	0	1	0.834958	0.535223	67.0235	1062.82	12.964	0	0.0875333	0	0.159143	20.3597	0.476976	9.69683		DDIT4	422.247
NMD3	2	2	0	0	1	22.6781	14188.3	4221.24	0.251516	0	0.0916058	0.360375	0.60265	0	52.4575	33.9944	27.4156		NMD3	340.859
ZFYVE21	2	2	0	0	1	1.66992	247.63	1033.16	8.60799	0.140151	0.176939	0.437666	0	0	14.6611	18.6617	16.3278		ZFYVE21	277.17
FAM177A1	2	1	0	1	1	0	0.323306	189.689	6.79093	26.9843	1.5115	1265.88	13.0574	1.15657	27.2523	27.6385	31.9969		FAM177A1	273.221
YIPF6	2	0	1	1	1	0	0	0.106556	0	5.4659	3377.06	51.7322	3.44522	1.90971	11.7539	15.5017	3.63631		YIPF6	324.527
RBM34	2	2	0	0	2	1.25989	61.2826	1308.6	0.1345	0.700757	0	0.0875333	0	0	32.2503	27.0791	48.9224		RBM34	275.805
SPR	2	2	0	0	1	256.123	1134.67	0.639333	0.672499	0.840908	0.0884697	0	0	0.318285	69.9613	12.4014	46.8443		SPR	309.979
MFF	2	0	1	1	2	1.25989	0.107769	0.252414	1094.35	29.6827	5.49635	2.28237	2.00883	282.348	26.2714	45.6468	35.4875		MFF	343.017
YLPM1	2	2	0	0	1	4.7596	2946.83	1230.9	0	0	0	0	0	0	6.56784	15.023	16.8711		YLPM1	326.666
FAR1	2	1	0	1	1	5.03957	4.63406	2936.46	8.30002	45.8733	1.96952	2151.44	48.8147	1.87943	33.4789	55.1325	95.4818		FAR1	370.064
TNRC6B	2	0	1	1	1	0	0	3.30322	0.672499	9.67044	68.7409	3066.55	3.82802	13.0497	10.5499	28.6782	15.4008		TNRC6B	302.464
TMEM205	2	0	2	0	1	0	0.178408	0.639333	72.8989	2881.86	25.5677	6.3024	25.6477	50.13	53.9357	10.4935	34.9371		TMEM205	298.495
TIMM50	2	2	0	0	1	1.81985	970.134	1007.76	0	0	0	0	0.200883	0	26.9111	6.78924	12.6533		TIMM50	285.564
PLXNB2	2	2	0	0	1	3.33983	542.538	1948.79	5.11099	1.12121	0.707757	0.437666	0.638003	0	16.6498	85.2595	10.695		PLXNB2	297.662
SLC25A1	2	2	0	0	1	2579.7	70.8041	201.048	3.39546	35.0796	28.8558	0.360375	0.200883	4.048	57.9164	76.1262	37.3782		SLC25A1	480.836
PUM1	2	0	1	1	1	0	0	1.70489	2.5555	140.572	17.1631	1175.57	1.27601	1.59143	23.9001	34.5808	13.3331		PUM1	410.143
NDUFB7	2	1	1	0	2	13.5788	3.12529	2512.4	0	0.560605	79.0066	15.9311	0.255201	0.159143	73.4341	57.9756	46.3605		NDUFB7	404.579
ALDH1A2	2	0	2	0	1	0	0	0.639333	60.2559	2859.02	5.57359	5.68966	4.72122	3.81943	13.154	40.9603	35.151		ALDH1A2	447.603
NDUFAF3	2	1	1	0	1	1.25244	1.78408	76.6135	1033.23	20.6723	0.0884697	0	0	0.318285	24.7562	12.6399	7.62912		NDUFAF3	514.827
CERS6	2	0	1	1	2	0	0.178408	0.465525	0.125758	2.3125	1011.74	21.4708	79.5852	0.636571	124.677	74.5768	89.1877		CERS6	469.065
SMAP1	2	1	1	0	2	2.51979	2.26314	1536.57	15.9713	2.69843	0	0	0	0	31.3465	50.7026	37.8146		SMAP1	543.998
NDUFA2	2	0	1	1	1	0.20874	0	2.877	0.941499	9.88067	68.0332	3434.46	5.74203	3.50114	5.65398	11.4474	6.77352		NDUFA2	482.007
FNDC3B	2	2	0	0	1	3.21973	2370.8	722.535	0	0	0	0	0	0	9.89441	19.1158	20.7253		FNDC3B	522.395
TOMM34	2	1	1	0	2	0.139988	158.42	38.221	20.175	1033.58	2.16908	1.75067	2.04161	1.75057	74.5854	9.03632	41.9108		TOMM34	490.712
TMEM59	2	2	0	0	2	316.658	7344.68	34.7371	3.9005	1.33144	0.176939	0	0	0.636571	103.841	83.9478	85.0612		TMEM59	453.546
SLCO3A1	2	2	0	0	1	1236.38	12.2856	130.498	0.125758	0	0	0	0.200883	0.867429	10.6194	5.24842	21.0162		SLCO3A1	597.626
LAMP1	2	0	2	0	1	0.834958	2.14089	10.9752	82.3139	4032.22	5.839	8.84086	8.80444	5.25171	17.7556	8.28746	7.20132		LAMP1	722.968
CCDC25	2	0	2	0	1	0	0	0	9.30609	874.291	1009.63	11.8924	4.62032	1.59029	23.9684	27.5422	48.359		CCDC25	438.693
TTC3	2	1	1	0	1	2.29614	1.78408	69.7939	1002.97	23.125	0.176939	0.0875333	0	0.318285	36.1444	0.834708	60.1061		TTC3	649.248
EIF4A3	2	2	0	0	1	5.31955	4437.92	1389.54	0.125758	0	0	0	0	0	31.2612	27.1088	15.4167		EIF4A3	684.554
GNAI2	2	0	1	1	1	0	0	0.426222	0.1345	4.69507	2056.21	32.825	1.53121	1.90971	25.3716	7.45275	0.356501		GNAI2	679.549
URI1	2	0	1	1	2	2.30856	0	0	3.69069	53.4373	0.634968	1.08112	1.25962	1013.03	32.167	38.0354	40.1471		URI1	567.364
TRAM1	2	0	0	2	1	6.26219	0	0	0	7.00757	1.85786	2.18833	1724.52	1941.06	51.5547	65.2265	36.7196		TRAM1	745.152
FA2H	2	0	1	1	2	0.20874	0.215537	0.852445	1.00606	7.63825	3816.9	58.7348	172.114	9.21571	55.6177	76.5759	27.3173		FA2H	849.88
CYB5R3	2	2	0	0	1	1176.04	24.6203	0.426222	1.2105	0.140151	0.0884697	0	0.127601	1.43228	22.5802	21.9409	4.13541		CYB5R3	617.935
CLDN1	2	0	0	2	1	0.279976	0.107769	0	3.77274	24.2859	1.37409	16.6974	1301.52	168.86	17.1873	63.3662	74.0293		CLDN1	1112.34
VCP	2	2	0	0	1	1080.02	28.902	0.852445	1.076	0.49053	0	0.0875333	0	2.228	22.384	10.0165	24.5986		VCP	853.835
CFLAR	2	1	0	1	1	0.626219	177.694	1.49178	0.269	5.1856	46.4466	1544.87	1.02081	1.75057	30.544	66.7767	35.151		CFLAR	752.987
S100A13	2	1	1	0	1	0.699941	2.58645	1234.05	25.6546	0	0	0.120125	0	0	19.7462	6.21143	19.3436		S100A13	642.249
HNRNPDL	2	0	0	2	2	0	0.215537	0.126207	4.90456	18.889	1.6031	1268.28	33.9493	2.16857	52.3722	75.0187	57.8126		HNRNPDL	1251.08
PABPC4	2	0	1	1	1	0	0	2.13111	0.806999	6.37688	49.8969	2609.8	4.21082	2.228	41.2544	40.1852	10.9802		PABPC4	989.889
RAB11A	2	1	0	1	2	107.918	3.31911	0.358969	4.033	21.6575	0.916058	10.9314	1341.9	0.867429	44.3707	70.2966	39.7024		RAB11A	1097.93
APP	2	1	0	1	1	3.21973	93.2199	28.9014	4.27577	24.2859	0.274817	0.720749	1.00442	1285.82	34.3746	0.72226	8.9446		APP	1118.87
CHMP4B	2	2	0	0	1	3.13109	292.588	1233.38	3.3625	0.700757	0.265409	0.0875333	0	0	38.8287	0.59622	13.6183		CHMP4B	1356.6
ANXA5	2	2	0	0	1	4.61961	3054.17	1040.2	0.62879	0	0	0	0	0.144571	43.5013	56.3363	23.1978		ANXA5	1162.52
SDF4	2	2	0	0	1	4.17479	573.402	2005.38	2.421	0.630681	19.9941	0.350133	0.127601	0.159143	23.1688	30.7053	27.7358		SDF4	1554.05
LAMB3	2	2	0	0	1	7.9321	994.801	4311.66	9.68399	0.770832	0.619288	0.437666	0	0.318285	26.1385	30.8842	21.0336		LAMB3	1430.65
SLC25A5	2	1	1	0	1	2.71361	1.07045	92.3837	1306.93	21.7935	0	0.0875333	0.255201	0.318285	49.1468	25.8163	68.876		SLC25A5	2190.28
CASC3	2	0	2	0	1	0	0.107769	0.252414	2974.55	64.7623	10.6263	6.48675	5.42385	2.45772	46.4014	45.7431	22.6887		CASC3	3029.94
RPS5	2	0	2	0	1	0	0	0.126207	1044.55	21.5874	6.91624	2.04212	1.2053	1.30114	13.8181	4.91137	7.34475		RPS5	3813.58
PPP1R14C	1	1	0	0	1	14.403	3398.84	3.40978	0.941499	0.0700757	0	0	0.127601	0	18.0945	12.6995	6.70222		PPP1R14C	31.9772
PTPDC1	1	0	0	1	1	5.31955	0	0	8.04851	32.3811	1.00766	8.40874	3.01325	2141.39	11.3018	35.9204	16.653		PTPDC1	30.206
ATM	1	0	1	0	1	0	0.356815	0.106556	0	2.38257	1037.75	15.4934	1.53121	0.795714	0.535077	3.27921	16.5417		ATM	37.6536
SGSM2	1	0	1	0	1	0	0	0.319667	0	2.17235	1046.15	17.069	1.14841	0.477428	24.132	8.64519	12.5488		SGSM2	33.2832
CLASRP	1	0	0	1	1	0	0.535223	17.5817	0.806999	4.55492	29.3719	1586.1	2.67961	2.54628	34.1557	25.5182	60.5339		CLASRP	46.7127
KAZN	1	1	0	0	1	3.07974	4.95736	3690.92	0.251516	0	0	0	0	0	75.4876	48.1025	40.3598		KAZN	35.017
RNFT2	1	0	0	1	1	0.20874	0	0.959	0.537999	4.13446	19.6403	1083.57	1.14841	1.75057	22.8389	23.7296	42.281		RNFT2	47.6938
SPINT1	1	0	0	1	1	10.4991	0.215537	0.126207	27.541	113.334	3.1146	5.766	6.0265	7162.22	76.2552	119.847	66.3209		SPINT1	44.5138
CYP4F3	1	1	0	0	1	3590.95	86.7061	1.918	3.6315	2.94318	0.265409	0.350133	0.127601	5.41085	138.005	105.352	79.3572		CYP4F3	130.846
ABHD12	1	0	0	1	1	0	0	0	5.28183	5.39686	1.46569	1103.47	26.9184	1.012	40.388	6.16328	13.4533		ABHD12	48.649
TIAM1	1	0	0	1	1	0.20874	0.356815	1.59833	0.672499	6.09658	37.0688	2218.09	2.29681	3.66028	21.8846	11.1493	54.2595		TIAM1	48.0603
MTMR14	1	1	0	0	1	1.25989	3.01752	1443.3	25.4031	0	0.0916058	0	0.200883	0.144571	61.9254	8.42636	29.1608		MTMR14	59.3683
MAGI3	1	1	0	0	1	10.8545	3515.17	16.8358	2.69	0.210227	0.176939	0	0.127601	0	24.453	27.4858	4.99102		MAGI3	62.5371
ZC3H6	1	0	0	1	1	3.35972	0	0	8.42578	37.778	0.687043	1.56162	1.40618	2344.66	21.7933	47.7654	29.9608		ZC3H6	69.535
LYSMD3	1	1	0	0	1	1023.24	23.5498	0.745889	1.076	0.140151	0	0	0.127601	1.43228	15.2675	33.6864	1.426		LYSMD3	61.5791
TPST2	1	1	0	0	1	1679.73	38.1792	0.852445	1.2105	0.49053	0	0.0875333	0	6.684	44.4292	37.2638	39.0012		TPST2	60.8649
LGALSL	1	0	0	1	1	0	0.215537	0.252414	7.79699	51.2702	1.92372	1584.93	34.9537	1.59029	65.3799	41.1688	38.0327		LGALSL	60.5386
JRK	1	0	0	1	1	0.834958	0.356815	0.959	0.537999	15.8371	26.187	1430.91	1.14841	2.06886	29.8573	37.6215	79.6424		JRK	67.9878
CLK3	1	0	0	1	1	2.23981	0	0.252414	5.03032	26.9843	5.72536	34.2356	2.00883	1426.63	29.4274	18.8269	36.5783		CLK3	81.0163
NOTCH3	1	0	1	0	1	0	0	0	1002.29	24.2859	4.85511	1.56162	1.40618	0.722857	8.9988	28.3607	0.654483		NOTCH3	46.5966
UBAP1	1	0	0	1	1	42.3741	18.376	19.18	0.1345	3.36363	21.9405	1254.53	1.27601	1.59143	60.2229	36.2502	77.7886		UBAP1	78.3712
DPM2	1	0	0	1	1	0	0.215537	0.126207	59.8608	56.667	2.79398	2483.22	44.1943	9.68629	42.1792	61.2476	35.2693		DPM2	50.7503
RBM19	1	0	0	1	1	0	0	0.504828	10.9409	26.9843	2.93138	2183.63	55.0421	21.6857	61.6268	36.9797	22.616		RBM19	75.7792
SDE2	1	1	0	0	1	2.09982	3.87967	2158.39	0.125758	2.69843	0	0	0	0	78.345	67.6035	27.052		SDE2	73.9046
MAP2K7	1	0	1	0	1	0	0	0.639333	0	4.27461	1556.71	23.7215	1.40361	0.954856	28.805	48.7112	15.8287		MAP2K7	82.4134
DNAJC13	1	0	1	0	1	0	0	0.426222	30.5315	1326.81	2.9195	2.97613	2.16921	2.06886	51.4922	35.4155	37.8604		DNAJC13	116.936
ROGDI	1	1	0	0	1	5.63597	1706.11	0.639333	0.806999	0.560605	0	0.0875333	0.127601	0.159143	36.9471	47.2206	35.6501		ROGDI	61.2722
COMMD9	1	0	0	1	1	0	0	1.17211	0.269	3.71401	28.0449	1571.66	1.91401	2.228	8.68608	14.6074	30.0887		COMMD9	86.2697
LRRFIP2	1	1	0	0	1	1.67986	3.4486	1328.08	0.251516	5.39686	0	0.120125	0	0	43.2028	61.0069	54.2493		LRRFIP2	154.882
SYVN1	1	0	0	1	1	0	0.215537	0	6.41365	26.9843	0.961861	25.4665	1657.49	27.4686	70.583	44.0578	52.9404		SYVN1	122.026
POP5	1	0	0	1	1	0	0	0	5.03032	29.6827	1.87792	25.1061	1474.08	1.59029	17.0593	14.9749	47.7772		POP5	108.519
BSPRY	1	1	0	0	1	8.34958	1713.96	0.959	1.076	0.210227	0	0	0	0	19.4679	8.88368	6.63092		BSPRY	93.4202
CYP24A1	1	1	0	0	1	13.9856	3639.34	43.4747	1.614	1.47159	0.619288	39.9152	0.127601	0.477428	118.136	14.7863	118.501		CYP24A1	295.82
PRKD2	1	1	0	0	1	7.72336	2254.54	10.1228	1.345	0.560605	0.176939	0	0.127601	0	23.365	30.288	9.83943		PRKD2	79.6611
ANTXR2	1	0	0	1	1	0.417479	0.178408	2.98356	0.4035	10.0909	41.5807	2263.7	7.91124	3.81943	35.3507	22.7756	49.8389		ANTXR2	76.8047
CST3	1	0	1	0	1	0	0.178408	0.106556	0	1.89204	1060.93	17.5067	0.510403	0.477428	2.69322	20.8081	31.1582		CST3	112.672
UCHL3	1	0	0	1	1	8.81925	0	0.631035	8.92881	56.667	41.589	1.56162	29.9316	1119.71	38.1276	79.6893	55.3402		UCHL3	200.069
CHMP3	1	0	1	0	1	0	0	0	1072.46	8.09529	4.30547	1.68175	1.2053	0.433714	18.8079	17.8639	7.99923		CHMP3	135.248
PRSS3	1	1	0	0	1	6.05345	1078.65	4.90156	1.345	0.210227	0.0884697	0.0875333	0.255201	0.159143	60.5618	49.4267	31.3008		PRSS3	123.566
ENC1	1	1	0	0	1	0.839929	2.37091	1299.3	0.125758	2.69843	0.0458029	0	0	0	37.3599	23.2086	30.4698		ENC1	160.968
SUCLG2	1	1	0	0	1	12.7331	3439.52	1.27867	2.0175	0.840908	0	0.175067	0.255201	0	46.2574	17.7674	6.91612		SUCLG2	205.53
MAEA	1	0	0	1	1	0	0.107769	0	5.15608	32.3811	1.23668	11.0515	1757.93	1.30114	15.2681	42.0355	6.47211		MAEA	194.204
PLA2G12A	1	1	0	0	1	1.25989	2.26314	1169.81	0	0	0	0	0	0	10.3635	0.0963013	11.0535		PLA2G12A	177.308
ASAP2	1	0	0	1	1	0	0	0.252414	14.3364	18.889	1.32828	16.8175	1367.21	0.722857	15.6946	1.68527	22.1797		ASAP2	272.923
CDCA2	1	0	1	0	1	0.417479	0	0.106556	0.269	2.73295	1340.32	17.6817	1.02081	0.954856	22.1611	33.0306	9.55423		CDCA2	239.135
SRSF5	1	0	1	0	1	0.20874	0.356815	0.426222	35.6425	1693.31	3.98114	3.76393	3.31762	3.81943	38.3561	26.0548	53.6891		SRSF5	287.69
MAPKAPK5	1	1	0	0	1	0.839929	2.04761	1386.26	8.55154	2.69843	0.0916058	0	52.8323	0	14.7563	63.4625	54.5402		MAPKAPK5	229.271
CHCHD7	1	1	0	0	1	8.95924	11.9623	7764.75	0.251516	5.39686	0	0	0	0	56.2105	54.7954	64.6484		CHCHD7	280.592
UFM1	1	0	0	1	1	0	0	1.27867	0.4035	3.36363	18.9325	1139.6	1.53121	1.114	21.1445	24.445	15.6148		UFM1	197.797
SEC31A	1	0	0	1	1	0	0.215537	0.252414	15.9713	56.667	13.6493	3345.6	70.1083	3.61429	80.9465	55.7584	21.0889		SEC31A	199.147
CMAS	1	0	1	0	1	0.20874	0.356815	0.106556	0	1.40151	1169.04	17.5942	1.40361	0.795714	4.79786	35.7732	38.716		CMAS	241.848
SLC44A2	1	1	0	0	1	6.05345	1541.44	0.639333	1.4795	0.350378	0	0	0.127601	0	27.3068	10.9705	27.4506		SLC44A2	251.014
ZMPSTE24	1	1	0	0	1	12.3156	3015.98	10.2293	2.2865	0.140151	0	0	0	0	10.2646	25.876	36.6483		ZMPSTE24	230.434
GSTK1	1	0	1	0	1	0	0	0.106556	0	3.50378	1684.11	24.6844	1.27601	1.114	17.7556	3.93505	36.4344		GSTK1	232.963
PON2	1	1	0	0	1	0.139988	2.37091	1046.38	0.377274	0	3.2062	0.120125	0	0	42.4351	47.1395	72.6476		PON2	272.73
HLA-DQB1	1	0	1	0	1	0	0	0.126207	1137.1	18.889	5.17573	1.922	1.2053	0.722857	60.7739	24.605	8.581		HLA-DQB1	213.471
RAB12	1	1	0	0	1	1.39988	2.58645	1294.5	0.251516	2.69843	0.0458029	0	0	0	21.6227	26.2421	39.4144		RAB12	405.341
RBCK1	1	0	1	0	1	0	0.107769	0	1417.42	35.0796	3.98485	3.48362	2.20972	1.15657	35.0996	85.3229	23.1251		RBCK1	310.385
MPST	1	0	0	1	1	0.20874	0.178408	11.508	0.269	6.37688	34.9455	1943.5	3.57282	2.54628	60.3656	62.6031	39.5716		MPST	281.691
NAA15	1	0	1	0	1	0	0	0.213111	21.3855	1245.17	2.0348	2.53846	1.65881	2.228	5.0208	35.654	19.9641		NAA15	337.155
RNF10	1	0	0	1	1	0.20874	0	1.38522	1.7485	53.3276	30.4336	1698.58	1.91401	3.342	39.667	35.5944	65.4536		RNF10	357.666
MAGED2	1	1	0	0	1	3.96605	1125.04	10.3359	0.672499	0.280303	0	0.0875333	0.382802	0	17.1314	68.8038	13.2618		MAGED2	240.949
MPZL1	1	0	0	1	1	2.51979	0	0	3.77274	21.5874	0.595438	0.4805	1.00442	1184.19	19.6182	23.8346	26.6156		MPZL1	358.24
FAHD1	1	1	0	0	1	2323.48	54.4143	1.81144	2.5555	0	0.353879	0	0.127601	4.61514	9.33709	29.8706	56.8976		FAHD1	301.708
HELLS	1	0	1	0	1	0	0	0.319667	0	3.85416	1677.3	24.7719	20.2885	7.79799	8.89119	49.1286	3.35111		HELLS	342.245
TMEM245	1	1	0	0	1	1147.02	31.0429	1.06556	0.672499	0	0.0884697	0	0	3.97857	8.32936	6.37956	55.1151		TMEM245	372.375
TMEM51	1	0	1	0	1	0	0.178408	12.7867	0	1.61174	1143.82	16.5438	0.510403	0.636571	0.535077	9.42028	32.299		TMEM51	515.104
PGRMC2	1	0	1	0	1	0.626219	0.178408	0.639333	30.5315	1155.06	1.94633	2.01327	2.04161	1.43228	45.3299	33.6864	96.8257		PGRMC2	459.049
SAP18	1	1	0	0	1	2131.86	52.6302	2.23767	6.59049	0.981059	0	0	0.255201	5.25171	51.5279	27.0088	80.7832		SAP18	549.313
GJB1	1	1	0	0	1	1673.26	40.6769	1.17211	7.93549	0.420454	0	0.0875333	0.127601	2.54628	59.0368	42.0335	25.0264		GJB1	414.846
CDC5L	1	0	0	1	1	0	0.107769	0.252414	27.9183	24.2859	27.7107	24.6256	1442.34	0.722857	31.6451	34.187	24.434		CDC5L	498.277
PURA	1	0	0	1	1	2.51979	0.431075	0.631035	5.15608	26.9843	0.916058	1.20125	1.00442	1182.45	59.5797	70.2999	77.4471		PURA	712.421
DNAJB1	1	0	0	1	1	0	0	0	21.1273	80.9529	4.16806	4039.08	120.731	3.46972	0.0426483	135.448	25.3794		DNAJB1	710.712
UBE2I	1	0	1	0	1	0	0.107769	0.126207	2218.24	45.8733	11.3133	3.24337	3.01325	1.73486	42.2219	65.4367	45.0866		UBE2I	667.719
RAB10	1	0	1	0	1	0.20874	0	0.426222	68.1914	3236.02	16.3669	24.5969	4.59362	5.57	18.2015	39.1717	71.2289		RAB10	832.851
EMP1	1	1	0	0	1	10.6457	3178.69	15.8768	2.69	14.856	26.187	0.787799	0	0	66.0196	18.0059	39.0725		EMP1	1364.03
TXNIP	1	0	0	1	1	1.67986	0	0	3.26971	10.7937	0.412226	0.4805	1.2053	1033.98	6.18401	39.5798	12.5079		TXNIP	1088.06
NUCKS1	1	1	0	0	1	6.88841	1718.24	16.4096	0.806999	1.82197	0	0	0.127601	0.159143	62.4435	16.0383	38.6447		NUCKS1	4559.01

## Sheet: list_of_screening_hits_fig2d
	number of samples where a sgRNA for the gene is found					number of sgRNA counts per million, normalized to total counts													expression (DESeq normalized values)
Gene_Symbol	sgRNA_score_total	sgRNA_score_Wuhan	sgRNA_score_D614G	sgRNA_score_Alpha	number_sgRNA_per gene	Wuhan_1	Wuhan_2	Wuhan_3	D614G_1	D614G_2	D614G_3	Alpha_1	Alpha_2	Alpha_3	CTRL1	CTRL2	CTRL3		Gene_Symbol	average_expression_across_samples
MAPK14	14	5	6	3	4	1499.86	696.945	2841.95	111.654	116.088	283.138	379.352	1.78899	428.323	77.2911	51.8762	85.2085		MAPK14	183.478
UPRT	13	3	4	6	4	514.617	471.175	1944.23	171.718	1027.52	265.022	3137.86	1635.73	1733.08	105.434	155.831	133.634		UPRT	31.1261
FRMD6	13	7	5	1	3	1276.23	1085.25	576.146	2974.6	6417.74	125.892	176.117	13.6533	15.7551	121.775	133.613	155.007		FRMD6	53.7948
PATZ1	13	3	7	3	4	246.507	3.54551	295.279	1455.34	974.602	935.359	537.714	2650.05	141.405	76.2953	86.026	175.996		PATZ1	146.084
INHBA	12	6	3	3	5	561.767	172.3	386.765	17.7931	254.668	265.204	2492.45	1876.34	6.05857	153.693	105.831	81.8652		INHBA	815.124
ELMO3	11	3	3	5	3	443.363	115.965	371.559	1.84803	79.7461	1703.57	49.0977	7226.68	7340.3	22.2324	25.1009	54.7586		ELMO3	35.4008
BMS1	11	4	4	3	3	1649.76	422.159	1229.86	71.2577	599.612	443.051	1944.22	4235.02	974.168	54.472	48.246	113.95		BMS1	698.805
PPP1R13B	10	4	4	2	2	1504.88	691.087	157.979	207.075	672.818	1232.14	4169.04	141.778	10.6177	18.2903	72.395	34.3953		PPP1R13B	33.0005
PKNOX1	10	3	5	2	3	227.64	4081.59	1512.3	165.475	1926.78	1581.27	11666.7	193.741	16.0911	53.8027	60.6426	209.556		PKNOX1	32.0398
CCDC138	10	3	4	3	3	286.708	7.74579	330.674	902.899	75.4442	1336.04	912.65	169.014	35.5512	65.9763	116.411	75.1653		CCDC138	53.1046
HSPB11	10	4	2	4	3	50.0975	5785.66	26670.1	48.6136	21.7966	6.66972	659.123	85.3819	62.9477	38.2634	31.6768	53.9376		HSPB11	164.37
ABCD3	10	4	4	2	3	1377.37	33.1159	1033.52	13838.5	448.77	40.457	51.3418	2326.79	4.55571	96.5371	51.2272	51.5807		ABCD3	253.297
DYNLT3	10	2	5	3	2	6.47093	118.608	562.226	1384.43	786.011	3515.21	54.8144	1005.15	1070.97	84.9476	83.759	122.497		DYNLT3	219.076
ESF1	10	0	5	5	3	31.9173	0.538844	5.17448	38.3562	348.097	284.665	1598.14	953.393	31.8057	57.2341	62.8366	113.807		ESF1	417.825
PNP	10	4	3	3	3	8.39929	1789.46	502.915	512.525	131.898	83.2744	64.9813	1369.27	3417.12	121.25	150.783	131.778		PNP	372.746
ZDHHC7	10	2	5	3	3	7.90063	2120.53	1354.07	1704.52	1807.77	1828.44	16.174	416.74	1968.33	105.308	76.5562	241.649		ZDHHC7	639.047
DSG2	10	3	5	2	3	1391.04	81.8891	325.073	108.715	126.393	6834	110.463	89.7492	11.6028	62.4109	66.7456	63.7832		DSG2	1126.74
MASTL	10	4	3	3	2	20.039	1556.07	7972.27	1665.78	161.454	86.7003	1045.41	1067.76	1045.73	63.7366	34.7	60.8904		MASTL	66.2872
VPS33B	9	3	4	2	3	63.4568	2047.05	28.6634	3.92135	202.803	198.369	1.88941	35.6195	45.6303	22.2641	13.8322	34.6166		VPS33B	30.8621
ATG4A	9	3	4	2	3	2.23981	333.113	1304.98	9.80912	102.54	77.1321	355.81	6.62915	224.375	26.0155	52.6768	72.5021		ATG4A	39.1717
PDE9A	9	3	5	1	3	1.95238	367.024	291.829	1771.81	535.582	1043.22	25.8111	197.211	3.398	181.727	122.315	147.62		PDE9A	52.5335
TRIM13	9	3	5	1	2	55.9091	30589.9	8838.2	1309.52	142.976	2696.01	48.5568	4.37893	1746.89	96.2972	79.8358	54.8869		TRIM13	81.2014
FOXJ3	9	2	4	3	2	14.5588	137.513	93.5193	99.3488	245.557	125.912	134.78	63.8809	6693.95	123.723	73.1408	78.1016		FOXJ3	148.629
ELK3	9	4	2	3	2	931.69	93.3695	633.893	30.9889	97.9143	4.89777	1728.41	652.068	4877.71	52.6957	94.9728	41.0982		ELK3	151.699
KIDINS220	9	6	3	0	3	573.793	2142.91	2984.95	80.2769	1699.52	481.871	31.335	19.9057	52.8488	147.441	188.603	117.534		KIDINS220	191.58
HSD17B11	9	3	4	2	2	2634.58	39.9822	218.843	107.397	310.319	30.7337	571.074	21452.7	19.0834	34.5452	52.099	25.4521		HSD17B11	171.546
CDCA7L	9	4	5	0	4	6.26219	664.033	3038.79	1640.57	71.6622	167.105	3.93526	13.8542	10.6189	139.512	103.696	77.0902		CDCA7L	232.336
KCTD1	9	1	5	3	4	7.9321	46.1369	274.826	760.842	359.445	329.271	8.40784	2532.75	2395.9	162.81	145.209	111.318		KCTD1	300.011
STAT1	9	1	4	4	2	7.51463	1718.6	9.90967	71.6602	76.2485	32.258	138.353	1363.25	56.8565	24.9242	23.5776	31.751		STAT1	417.109
NEB	9	3	2	4	4	65.2817	602.951	2845.5	44.3898	92.5375	847.644	1208.79	11.1038	1082.68	215.316	107.613	174.44		NEB	519.703
DEK	9	2	6	1	4	6.15948	1352.28	482.629	1334.14	111.055	75.8006	4.7724	4.01767	1515.54	108.761	31.0704	48.5715		DEK	1227.8
PBX1	8	1	5	2	3	221.055	6.42267	0.852445	91.9454	3992.42	35.4185	9.36606	325.764	324.81	24.5065	27.4261	37.2443		PBX1	53.9886
EPB41L4A	8	3	4	1	3	36.237	2.14813	196.227	1219.4	298.463	265.137	39.008	1451.31	2.37143	53.5058	52.1765	90.0954		EPB41L4A	53.6265
RPS6KA2	8	2	3	3	3	8.888	1090.4	389.238	100.997	200.455	210.962	200.434	257.131	1.17114	52.3148	42.3902	67.8983		RPS6KA2	59.3498
TSC2	8	2	3	3	3	1.39988	478.062	157.128	25.4085	297.856	138.953	26.9853	2320.93	786.05	41.9247	105.417	111.754		TSC2	68.364
C12orf73	8	0	4	4	3	3.75731	0	0.426222	47.1107	1609.7	120.606	885.975	1439.02	1010.45	24.9416	55.9611	82.1116		C12orf73	87.1106
SLC2A8	8	2	2	4	2	2.29614	24.9771	42.3026	168.637	29.187	2.61456	47.4428	1055.62	1046.83	0.0802615	18.6033	4.70582		SLC2A8	72.1725
SERPINB8	8	1	2	5	3	2369.62	70.7608	30.4469	165.538	41.6636	136.515	7798.36	440.605	878.779	231.869	154.291	131.935		SERPINB8	69.6562
DTD2	8	4	2	2	2	2.09734	606.921	293.941	59.8783	685.401	598.598	64.5071	3312.09	1001.45	82.5877	65.3062	127.233		DTD2	90.3294
NSD1	8	4	3	1	2	4857.03	187.841	351.36	311.251	469.527	505.984	6.84712	87.3843	7.66229	77.6626	50.2693	109.153		NSD1	101.16
GATA6	8	4	3	1	3	53.2443	10300.7	1549.04	25.286	616.456	271.071	156.509	1.40361	1.59143	33.5672	16.873	59.7496		GATA6	127.204
NIF3L1	8	3	1	4	3	135.889	163.421	308.052	0.941499	18.57	2509.8	47.5306	3679.62	3321.79	73.0023	72.4408	75.2217		NIF3L1	138.929
GCLM	8	3	2	3	3	21.8489	3454.65	52.3297	16.7661	391.271	416.131	126.629	1129.47	1075.07	110.608	121.302	136.997		GCLM	205.647
PSEN2	8	1	5	2	3	11.5519	1.82121	79.7036	1058.85	218.179	1431.97	18.0197	1.69674	438.906	28.6695	40.147	28.5839		PSEN2	109.302
P2RY1	8	3	2	3	2	9318.59	24443.7	9747.21	46.5304	1249.44	1388.7	11.6521	50.3419	1503.32	92.4271	49.9257	105.219		P2RY1	130.572
SIAH2	8	4	3	1	4	1865.6	74.7093	244.508	1629.99	87.8403	0.180075	3.68104	82.4898	2.76143	113.389	67.3839	107.089		SIAH2	150.929
ISG20	8	3	3	2	3	55.5678	1086.77	474.856	1127.19	103.241	10.2536	8.07072	6.42827	6562.42	111.358	164.793	81.1182		ISG20	110.449
MAZ	8	4	4	0	3	50.9482	344.512	144.369	7.84944	87.6456	1586.94	32.6061	2.79083	2.53171	99.8421	51.638	68.2408		MAZ	243.028
STARD3NL	8	2	5	1	3	0.628704	353.084	81.9459	1488.89	119.151	100.763	577.648	6.55587	2.32772	25.045	86.5868	105.12		STARD3NL	262.752
PRMT2	8	3	4	1	2	4545.72	119.89	301.785	4286.6	160.735	110.907	1.43126	23.169	92.2882	35.6035	47.4929	19.1706		PRMT2	243.821
HEBP2	8	2	4	2	4	559.188	10.9788	28.6293	2.40688	164.141	249.334	28.1913	9935.64	9753.13	165.834	198.441	118.551		HEBP2	337.704
AKR1C3	8	2	4	2	5	6.36822	523.678	165.091	385.427	838.153	43.0336	134.937	15.206	2482.33	154.384	167.482	187.829		AKR1C3	648.887
EHD1	8	0	7	1	3	3.49225	0.71363	22.3963	2495.84	3765.08	4571.68	54.3514	21.9506	1222.06	104.969	73.549	80.0404		EHD1	490.744
LTA4H	8	1	5	2	2	102.471	0.754381	16.4069	99.9776	7032.11	7969.89	132.378	3856.36	20.3846	18.4667	42.6133	41.087		LTA4H	647.36
SSBP1	8	3	5	0	3	556.298	446.594	59.9916	107.192	1329.8	1406.5	14.8303	3.67022	5.07457	90.6728	116.56	43.2365		SSBP1	736.583
ROCK1	8	2	4	2	2	11.2719	288.545	1367.82	7719.37	121.947	33.566	7.53901	657.059	692.24	112.891	116.702	44.4674		ROCK1	1025.57
CYCS	8	3	3	2	2	197.885	101.336	16.0899	183.054	22.8447	58.9208	3279.52	3.44522	4.13771	66.519	56.5217	52.2631		CYCS	1117.16
CMC4	8	3	4	1	2	263.361	1186.23	374.456	2015.56	690.888	103.065	3002.79	7.91639	6.842	91.1486	126.701	77.0113		CMC4	30.6535
ATP13A2	8	1	3	4	3	38.2607	53.3084	13392.6	354.009	647.026	569.105	1282.96	1623.92	2960.06	133.167	142.438	227.897		ATP13A2	41.2878
NCOA2	7	3	2	2	4	2.78734	272.399	1754.64	666.809	41.1061	718.335	1677	3.04603	119.418	267.022	112.48	157.367		NCOA2	44.7308
ARVCF	7	2	1	4	4	2.99359	139.087	755.285	42.8826	18.1872	1226.96	226.906	622.056	654.388	65.3373	132.658	88.2088		ARVCF	35.3398
HIP1R	7	2	5	0	3	972.358	9.05257	54.3952	1392.02	730.676	784.417	12.9735	2.81237	4.48172	98.1606	31.6946	30.2707		HIP1R	41.1332
SLC35E4	7	3	4	0	3	2.09982	1483.82	552.534	275.202	134.952	109.835	1.73669	1.13202	0.289143	61.2998	45.5473	47.7574		SLC35E4	49.8323
NEU3	7	0	4	3	3	2.92235	0.178408	0.213111	236.623	5479.21	6268.06	106.171	607.723	640.323	106.09	64.6093	113.131		NEU3	51.1299
TANGO6	7	2	1	4	4	4.38353	43.3195	171.894	73.7291	19.1683	6.06042	17.2822	1478.59	1082.13	96.3155	78.2926	71.2373		TANGO6	32.3608
WIPI1	7	1	4	2	2	1955.26	50.6678	11.7408	396.915	488.641	2817.82	265.408	460.037	6.30742	81.7214	106.277	130.911		WIPI1	48.5359
SLC36A4	7	1	6	0	4	2.0874	265.649	1.42453	96.8269	1093.19	2262.86	26.8839	5.93168	2.42971	83.9494	99.9655	185.691		SLC36A4	56.7257
ZMIZ1	7	2	1	4	2	8.76706	122.923	315.724	198.656	14.5757	4.06961	7.44033	3565.16	3385.28	24.3817	12.6995	15.1156		ZMIZ1	60.9543
NDUFAF6	7	2	5	0	3	0.20874	17.6624	145.342	4611.17	146.276	66.3684	8.28862	5.82562	4.91543	31.9958	32.5564	29.3194		NDUFAF6	59.5659
SUPT7L	7	0	4	3	3	0.139988	0	13.6303	46.0274	590.956	577.712	45.167	2704.69	3.90343	82.0554	72.1778	115.843		SUPT7L	63.6669
PIGO	7	2	2	3	2	5.77844	500.155	94.529	8.42578	84.806	60.8696	593.62	1907.35	1950.54	51.4081	48.241	83.6324		PIGO	60.405
HDAC6	7	2	1	4	2	874.646	8.83704	74.4621	163.863	59.3654	2.70237	487.587	2151.06	3.32514	46.6573	43.6726	74.611		HDAC6	49.1041
COPG2	7	1	4	2	2	1762.81	44.7097	7.26543	222.25	161.38	176.874	20.7072	346.438	253.934	142.732	76.3218	98.8921		COPG2	66.8538
DAPK1	7	0	5	2	3	3.63969	0.107769	0.126207	34.4563	485.989	205.917	18.7739	730.339	2220.18	100.507	152.941	151.645		DAPK1	84.0003
ZNRF1	7	3	3	1	3	69.7538	3408.28	1892.47	113.703	37.778	34.2606	8.88924	371.634	0.578286	75.6174	72.8831	100.033		ZNRF1	72.427
GAB2	7	0	5	2	3	0.419964	0	0	1662.02	113.334	101.041	194.482	5.22297	211.797	46.1455	113.154	58.3217		GAB2	63.3811
TBXAS1	7	1	2	4	2	9.81076	0.71363	47.7369	586.554	30.3428	3.00797	8.57826	3454.28	3013.21	9.24791	34.5808	6.13182		TBXAS1	44.6639
CHAF1B	7	5	2	0	4	9.11579	2399	46.2398	437.638	412.606	1.21786	1.89127	1.89762	1.48943	88.4407	41.959	39.3895		CHAF1B	63.3796
ANKRD54	7	3	2	2	2	1394.99	23.7617	117.9	217.652	35.9184	1.37095	5.40562	1773.6	228.727	5.56595	34.7525	21.6165		ANKRD54	88.5633
LPAR2	7	0	4	3	3	1.46118	0.858529	0	1228.91	4572.43	6054.85	69.6948	127.672	325.452	99.0486	110.076	120.515		LPAR2	60.4708
FNIP1	7	2	1	4	3	1765.95	32.1151	249.385	243.97	9.4968	0.72971	119.787	92.676	201.972	98.9623	48.9739	90.3905		FNIP1	93.4604
PGM2	7	1	2	4	3	1420.06	34.6111	15.9833	188.838	21.0227	1175.76	21.7083	1410.62	1288.9	95.9125	73.3351	124.062		PGM2	85.4551
DUS2	7	1	2	4	2	5.59953	1.07769	487.411	14.3364	277.938	253.336	1135.78	40.3776	2030.65	88.41	72.226	45.0866		DUS2	64.2634
PEX6	7	3	3	1	3	1390.64	113.912	134.032	102.744	16.1906	16.6723	476.896	6.42827	3.036	86.8747	33.3684	47.1228		PEX6	62.6236
SPECC1L	7	3	2	2	3	8691.72	128.669	586.716	14.2106	1061.6	1314.34	274.473	5.53249	91.1329	61.3759	104.489	131.586		SPECC1L	114.506
SLC25A44	7	5	0	2	3	3438.71	471.997	129.218	24.748	56.026	15.0856	23.7541	13657.7	13879.5	167.21	118.273	160.663		SLC25A44	136.04
MLST8	7	3	3	1	3	2586.26	58.6961	1.49178	10.0102	801.784	992.503	11.7071	18.1081	6.30628	15.2728	15.6886	36.4807		MLST8	122.747
CUL4A	7	0	5	2	2	0	0.431075	0.358969	2568.98	182.651	612.973	932.598	35.4831	4.23629	93.1329	59.7942	102.027		CUL4A	199.789
MITD1	7	1	3	3	2	20.4565	2.49771	183.595	2492.95	81.0075	13.8897	367.202	5575	5403.21	53.7396	80.0724	49.7676		MITD1	164.888
PHPT1	7	0	5	2	3	8.74802	0.393945	0	5065.91	278.779	101.398	47.1133	10.5735	4500.09	55.6899	68.5591	60.3063		PHPT1	123.652
ACIN1	7	3	2	2	3	134.846	205.347	552.704	185.417	78.038	24.0792	8.75333	4328.72	4340.27	82.0049	50.6372	88.7423		ACIN1	182.047
OAS3	7	1	2	4	4	41.9567	0.999807	0.358969	0.637532	11.0385	1189.65	47.2324	289.053	180.627	42.2909	60.6027	35.6546		OAS3	206.212
MKKS	7	5	0	2	4	3039.13	309.893	553.65	2.51516	39.4598	27.1423	1.24595	218.344	198.65	139.442	137.177	136.574		MKKS	175.377
USP3	7	3	1	3	2	2213.06	853.145	1694.55	5.37999	55.7802	53.9665	3051.23	803.884	674.129	119.625	45.3127	46.8443		USP3	161.387
WWP1	7	2	3	2	2	70.274	27515.8	8796.75	119.47	3696.99	4034.64	61.1641	21.8963	9967.63	113.854	36.2743	107.405		WWP1	169.916
GPN3	7	2	0	5	3	5.99712	1262.4	420.364	0.125758	11.7382	19.9088	1144.5	1525.85	1271.39	80.2103	102.923	121.769		GPN3	145.447
PIR	7	1	5	1	3	2.50488	774.111	4.68844	89.159	184.296	210.544	4813.18	6.36364	6.17742	32.7776	39.7052	73.0061		PIR	253.799
RNMT	7	2	3	2	2	8.46555	229.339	1121.33	2604.33	102.61	18.3212	42.9721	2007.03	3.036	9.8357	17.8785	14.4586		RNMT	235.285
MRPL35	7	2	3	2	3	21.2914	5683.75	280.88	115.292	20.0803	170.793	311.062	552.666	0.722857	73.2497	112.066	58.8758		MRPL35	270.152
PPHLN1	7	1	4	2	3	220.429	7.17343	48.3959	2987.57	234.937	26.1944	653.595	874.627	20.4117	169.712	144.972	190.945		PPHLN1	180.927
USP36	7	2	3	2	3	299.913	319.581	39.5028	34.5626	241.405	133.002	26.2319	1414.2	106.723	101.439	118.525	155.387		USP36	233.595
RHOT2	7	2	3	2	2	11.2719	941.743	573.269	95.3846	367.3	392.036	83.5095	1871.18	1907.82	61.1004	114.655	27.6943		RHOT2	239.709
ATG4B	7	2	3	2	2	5407.74	58.1209	402.182	48.3885	1063.77	226.878	1164.12	824.496	8.47257	109.264	110.318	155.134		ATG4B	232.347
CXCL16	7	2	4	1	2	638.534	2514.12	10.0162	17.0338	266.756	190.075	6575.74	9.38813	22.5546	52.7197	88.0488	40.8979		CXCL16	240.846
SPNS2	7	2	3	2	4	21.4182	37.1431	22589.9	42.6319	281.898	382.51	65.0667	1236.77	108.342	138.854	155.863	170.776		SPNS2	187.915
MARVELD3	7	2	4	1	3	2567.52	25.649	205.843	41.5001	431.749	423.952	20.6615	830.854	5.20457	73.5257	85.4192	109.662		MARVELD3	215.828
TOPBP1	7	2	2	3	2	2.93975	0.215537	127.217	4.52729	24.2859	1.37409	115.2	2.4106	1098.74	5.16045	7.4152	17.0166		TOPBP1	316.026
IMP4	7	0	5	2	3	0	0	0.126207	138.459	67.4607	49.9251	13.8144	1209.92	106.983	27.4655	29.1311	34.1785		IMP4	241.859
CAMLG	7	1	4	2	3	4.32969	0.178408	64.5251	926.054	232.369	183.878	562.011	7.68789	1666.79	95.1764	81.9768	116.044		CAMLG	252.274
LTV1	7	3	2	2	2	77.8334	3998.2	1842.49	22.1334	157.069	120.91	901.537	1747.89	3.62886	62.7489	39.069	105.876		LTV1	223.255
G6PC3	7	3	1	3	3	1532.18	2750.47	1171.2	181.071	27.5784	50.5475	3123.97	17.9468	49.6934	130.318	66.8901	121.455		G6PC3	268.392
LIMA1	7	3	3	1	3	12.5343	502.202	1775.96	4646.56	103.852	446.995	170.515	1.02081	0.954856	75.6974	86.8389	71.9689		LIMA1	329.687
TIMM23	7	2	3	2	2	2.43612	195.356	677.054	140.418	6996.77	3238.39	63.3741	16.8433	74.7392	39.6314	42.7951	19.8268		TIMM23	299.938
DHCR7	7	4	1	2	4	12.0116	5172.52	3909.25	134.936	38.757	1.62695	1107.2	45.3074	1.33029	144.481	92.5734	114.246		DHCR7	396.447
ITPR3	7	0	3	4	2	0.139988	0	0	27.1637	116.593	34.2606	56.306	7146.26	51.1823	45.9841	56.3494	20.9585		ITPR3	359.937
CD2BP2	7	3	2	2	2	86.2095	598.844	1649.06	130.225	26.5283	614.437	433.942	217.315	1.40314	83.501	133.73	34.8041		CD2BP2	379.818
TRIP12	7	4	3	0	3	79.1396	860.4	2138.98	56.2158	3705.43	4538.51	44.8941	19.6866	10.5537	60.4979	88.3698	97.3487		TRIP12	481.995
DNAJB6	7	2	2	3	2	0.279976	142.47	31.5517	11.0667	40.4764	2.29014	2503.4	42.5873	2.74686	14.8416	11.7006	16.7984		DNAJB6	590.225
KNOP1	7	2	5	0	2	15.0293	8.56357	584.777	7817.94	508.75	512.114	7.0464	1.98987	1.02657	21.5834	12.7741	9.50536		KNOP1	910.024
PPP1CA	7	4	2	1	3	3.63969	3031.86	1286.3	275.661	26.9843	11.8171	1.32137	1.2053	323.117	67.0432	64.0404	62.6849		PPP1CA	672.003
SUB1	7	1	4	2	2	91.2192	2.49771	0.959	92.197	3923.01	79.0128	19.0533	404.971	4.61514	3.55826	14.3501	14.4739		SUB1	1090.23
SRRM1	7	1	2	4	2	8.63453	1032.09	0.445874	5.29932	164.463	153.753	9.9741	1069.12	1475.32	40.5223	37.9943	54.4247		SRRM1	1268.68
LAMC2	7	2	1	4	2	4.47465	1740.46	1780.13	11.327	28.8063	2.9157	54.8217	3231.34	437.309	45.6	48.0338	39.6098		LAMC2	3392.76
RIPK4	7	2	2	3	4	1.95983	1577.59	464.441	24.1455	278.359	310.22	23.7847	48.6374	89.2414	43.4756	36.5199	129.672		RIPK4	153.551
ECHDC3	7	2	4	1	3	11.3291	28.4383	9374.83	1291.73	2005.04	1726.6	2785.74	66.2182	5.20457	128.867	63.3075	339.661		ECHDC3	129.639
ANKRD18A	6	2	2	2	2	721.708	5.38844	29.6835	29.0096	32.5914	3.98485	215.624	4.41943	1574.38	19.0189	20.4299	17.3262		ANKRD18A	55.8551
RFTN1	6	2	4	0	3	0.626219	4.52629	62.4056	262.321	1059.76	15.6603	2.60365	1.85969	1.75057	18.9661	16.8871	70.7986		RFTN1	32.9675
E2F5	6	2	3	1	2	149.06	3.93221	562.717	1956.2	839.595	937.261	16.5446	5.14969	972.258	27.2117	51.1709	54.0429		E2F5	33.197
ACVR2A	6	2	1	3	2	7.86335	1746.97	1175.95	4.47683	10.9684	311.508	481.958	9.07861	213.883	19.8568	35.7618	26.5188		ACVR2A	31.1791
AAAS	6	2	2	2	2	179.725	1654.77	5.754	647.47	70.8599	6.84534	2768.02	54.2385	3.33972	62.4671	44.867	57.3108		AAAS	30.0488
ZNF688	6	3	2	1	2	2733.97	40.0528	137.313	6.57101	78.3822	43.087	17.4526	581.283	3.46972	8.68607	40.35	28.3348		ZNF688	41.1139
SMOX	6	3	2	1	3	22.7675	1362.48	348.185	97.9446	996.141	1001.66	422.359	7.2318	3.036	100.359	62.1098	235.403		SMOX	48.9782
PCNT	6	1	5	0	4	1723.35	47.278	1.19176	10.3054	223.765	86.6465	1.35583	0.838887	3.00914	130.51	110.414	107.523		PCNT	59.171
TCEA2	6	0	4	2	2	0	0	2.98356	25.9585	1305.3	67.3254	2958.54	4.46602	4.456	20.3686	28.559	5.63272		TCEA2	31.4483
C2orf15	6	0	4	2	2	0.139988	0	0.126207	639.102	75.556	35.314	1340.59	23.9051	60.8646	25.2052	28.2644	18.98		C2orf15	35.7757
ZNF500	6	0	5	1	3	11.619	19.3984	31.0469	623.256	2290.97	2576.5	38.5601	630.975	5.20457	8.10318	46.5617	338.077		ZNF500	44.4899
ABCB10	6	2	2	2	2	782.674	7.86712	31.6779	13.5819	64.7623	44.2456	2062.91	47.6094	2.60229	25.5037	20.7048	17.3074		ABCB10	35.2304
TXNL4B	6	0	1	5	4	4.38353	0	0.339318	7.68872	48.3239	19.8009	1481.03	3881.53	2161.3	63.2173	67.7849	87.5928		TXNL4B	50.6891
HTT	6	0	4	2	3	0.139988	0.178408	0.126207	182.349	118.731	134.094	68.1229	1956.13	2.60229	39.4943	24.5587	18.4704		HTT	46.418
DPH7	6	1	5	0	5	1039.31	25.9062	1.71624	339.262	2792.1	133.143	7.64799	5.17731	6.00371	86.6008	78.5191	92.0981		DPH7	63.0517
GPRC5C	6	1	4	1	4	2.58854	3.87967	1601.26	42.6378	1496.4	251.841	571.047	8.96389	3.65914	157.437	111.022	150.178		GPRC5C	66.2354
ZNF358	6	3	2	1	3	1293	18.1658	67.5168	421.538	29.5049	4.57402	0.688158	25.7131	152.711	73.8632	127.685	120.511		ZNF358	48.1845
ASB7	6	2	2	2	3	1.60862	900.623	199.668	522.407	54.8085	3056.77	61.5648	2.51666	120.293	112.72	63.2368	123.381		ASB7	70.0223
SLC6A8	6	4	2	0	2	0.139988	235.259	59.5697	1866.62	32.3811	9.98503	1.80187	2.61148	1.44571	3.11333	19.3566	6.32667		SLC6A8	38.2852
STXBP6	6	3	3	0	2	69.0928	2063.36	31.9863	375.794	309.722	414.562	4.20437	0.803534	1.17114	90.6522	40.1221	73.1942		STXBP6	68.7006
CDK5R1	6	2	1	3	3	6.34585	990.35	312.733	560.595	31.0435	2.21174	30.5491	1130.03	884.993	149.913	142.655	70.7849		CDK5R1	45.4467
HNRNPLL	6	3	3	0	3	4.0522	2119.84	852.623	303.96	313.648	313.191	1.88941	0.529367	1.59029	64.8251	98.2431	104.135		HNRNPLL	83.2718
ELP4	6	2	2	2	2	12.9419	1294.1	5764.33	1417.68	27.0848	24.6008	1322.14	1.29497	80.1229	90.503	111.971	48.5901		ELP4	57.9934
ARSK	6	0	4	2	2	81.8931	1.40099	2.39793	164.743	1748.58	1711.15	178.025	379.469	538.529	132.594	138.289	305.716		ARSK	47.0636
DCAF4	6	1	4	1	2	0.20874	0	13.6981	504.56	313.228	257.504	2280.09	20.8919	2.45772	30.4219	25.3052	43.0092		DCAF4	55.9796
CHST3	6	1	3	2	2	0	32.2918	0.106556	4065.63	118.941	34.5749	6.14872	25.4003	43.6454	22.9945	36.376	32.8832		CHST3	64.6652
TDRD7	6	3	2	1	2	284.095	3905.81	38.1783	10.222	336.854	187.644	82.6314	0.255201	2.228	37.9885	51.5609	48.0575		TDRD7	63.2335
RABGEF1	6	3	1	2	2	1579.53	130.951	372.731	6.15003	24.7063	2.50661	1204.94	69.7065	4.44028	34.3252	39.408	30.9877		RABGEF1	77.3178
SMAD1	6	4	2	0	2	464.654	149.456	111.289	177.397	14.2954	1195.58	17.6268	0.510403	1.27314	68.9418	53.2714	53.7236		SMAD1	68.2134
COX16	6	0	4	2	2	0	0	0.252414	91.8033	847.307	847.628	1400.54	14.2627	4.048	41.113	16.6601	146.313		COX16	50.2397
SLC9A1	6	2	3	1	2	1494.93	14.0099	116.363	13.1925	141.006	65.2691	3.41844	1.73467	3144.57	13.4967	34.7596	3.05425		SLC9A1	77.3054
RAB40B	6	3	2	1	2	1987.83	18.2129	118.256	0.251516	26.9843	33.2987	123.729	1.2053	2.89143	15.6946	15.6008	30.7607		RAB40B	99.2983
SLC11A2	6	0	5	1	3	81.0506	1.04056	3.32898	79.7981	3365.93	161.981	88.7221	285.535	7.78342	153.311	128.76	123.014		SLC11A2	82.0685
LRIG3	6	2	3	1	2	2965.51	32.8695	240.405	53.1982	1153.66	377.241	580.107	16.7983	6.08771	48.1827	81.5372	111.251		LRIG3	86.1455
PIK3R4	6	3	2	1	2	1188.78	127.921	118.003	29.8046	318.415	314.574	85.1686	2.20972	56.2383	136.006	139.829	139.332		PIK3R4	94.3992
ZNF330	6	0	3	3	3	0	0.323306	0.678636	13.9591	666.687	1787.52	882.888	143.192	18.1297	195.011	127.184	106.271		ZNF330	86.3196
ULK1	6	1	5	0	3	10.2282	4.99541	303.257	4549.73	163.669	84.5603	0.295191	0.711286	0.766571	58.2092	95.9923	77.0437		ULK1	100.199
YAF2	6	0	4	2	2	0.20874	0	2.13111	84.08	108.358	49.7262	5843.43	106.87	5.65286	22.4376	16.9294	24.725		YAF2	78.5255
CLDN10	6	3	2	1	2	4609.53	62.6136	313.498	23.6425	151.112	130.767	389.325	3.81678	13.7343	52.4575	65.196	94.2455		CLDN10	84.3751
KBTBD6	6	2	4	0	3	4970.3	133.486	11.3342	15.6014	132.223	107.27	0.840874	0.401767	11.9066	75.7275	41.9128	63.8851		KBTBD6	89.1219
VILL	6	2	2	2	2	2166.93	236.033	1.70489	8.09759	416.574	444.064	5.62725	793.532	697.45	29.0368	40.9076	26.8952		VILL	104.941
UBALD2	6	3	3	0	3	801.712	943.731	420.017	102.115	1513.82	1808.11	19.0999	6.42827	4.91543	37.7864	39.1465	85.6645		UBALD2	145.91
IRF6	6	0	3	3	2	0	0.178408	0.213111	2.53264	30.2078	1303.26	21.861	52.0611	51.0848	20.066	0.417354	18.8985		IRF6	105.658
SAYSD1	6	2	2	2	3	166.166	8.40596	4245.1	48.1653	431.749	419.692	9.48987	916.631	1477.95	57.9591	43.9615	94.391		SAYSD1	83.4061
OAT	6	1	4	1	3	0	2.67611	24.4012	29.3103	52.0755	95.3876	1175.08	1.67777	1.41771	15.3714	35.4495	43.414		OAT	99.6342
JMJD4	6	4	1	1	2	9076.69	302.722	635.953	241.679	0.630681	0.225878	0	0.401767	38.456	20.8323	8.72535	25.7942		JMJD4	112.521
STX2	6	2	2	2	2	9.81076	253.696	1378.72	3.69606	155.28	163.609	7.32671	2710.82	2545.29	26.4487	37.8795	70.7562		STX2	129.595
PANX1	6	2	3	1	2	23.0243	12572	10372.9	219.561	3579.17	4276.11	42.7645	11.6512	365.491	103.01	43.6473	35.7912		PANX1	159.635
KCTD20	6	1	4	1	2	3.4997	7.00497	3848.18	2253.83	240.16	204.098	22.8237	1225.39	3.18057	40.0041	52.6768	73.8111		KCTD20	152.039
MPI	6	2	2	2	3	5.42723	353.961	1609.73	90.546	7.32342	1.59245	2.01327	726.175	957.721	45.3478	15.4554	25.9388		MPI	121.867
SLC9A6	6	2	4	0	4	49.0538	2.67611	82.7068	1186.91	219.549	225.936	3.1456	0.656968	0.448286	83.123	61.2079	76.4705		SLC9A6	135.49
EBPL	6	0	2	4	2	5.50841	0	0.232762	54.1566	270.845	4.00622	300.016	2702.83	3544.61	27.7558	59.0849	56.9281		EBPL	167.823
MMP1	6	0	3	3	2	2.23981	0	0	238.311	231.048	222.389	376.31	98.4872	1203.3	42.4071	60.1003	73.8337		MMP1	45.8338
ARID1B	6	6	0	0	3	5.17956	3808.33	1097.37	0.251516	2.69843	2.19854	0.24025	0	0	190.681	146.908	170.893		ARID1B	121.299
GALNT10	6	0	3	3	3	1.87866	0.215537	0.126207	2522.21	354.51	404.585	31.5966	927.048	919.583	52.5943	39.8717	48.3042		GALNT10	181.942
UBIAD1	6	0	3	3	2	0	0	0.106556	1606.57	32.4512	7.95154	113.505	2.46492	1.04114	4.98986	6.64252	30.0335		UBIAD1	140.95
PPP2R5A	6	1	3	2	2	5.00975	1.07045	88.6542	1243.45	73.5794	193.306	4.2016	110.63	110.286	30.0089	42.6298	36.4344		PPP2R5A	185.554
CORO2A	6	1	3	2	2	1.39988	91.6034	2485.27	25.9061	226.668	204.51	827.781	231.418	2.45772	98.5177	107.376	111.917		CORO2A	182.121
GLYR1	6	2	3	1	2	494.504	20.9815	252.856	3597.83	109.009	23.6707	8.51863	372.218	1.07029	83.4677	59.4848	54.7167		GLYR1	196.352
NUBP1	6	2	2	2	2	0	61.8368	263.745	26.6465	882.467	14.4061	16.6136	1057.63	2.42971	38.2398	15.5123	26.2833		NUBP1	140.063
SC5D	6	1	3	2	2	0	18.2129	43.4152	617.954	521.021	13.5528	38.1038	1725.17	1.77857	20.4698	0.960748	28.2098		SC5D	186.694
POFUT1	6	1	3	2	2	15.6555	4440.39	14.8112	35.742	1430.98	15.1056	5.16446	922.935	854.597	31.1326	30.8209	14.973		POFUT1	231.647
IVNS1ABP	6	0	3	3	2	8.53928	0.323306	0.126207	433.865	116.032	46.6273	443.862	157.091	3821.89	69.4315	68.7591	47.7045		IVNS1ABP	211.725
STRBP	6	1	5	0	3	1.0437	0.535223	43.4747	1703.27	39.8772	14.0583	2.81781	1.00442	1.92314	66.6729	60.8666	45.6153		STRBP	250.146
UBE3A	6	3	1	2	2	4442.94	87.7237	290.528	23.0137	110.636	5.67956	67.3901	6511.03	182.738	83.2922	29.42	18.8346		UBE3A	227.553
UBL4A	6	3	2	1	2	337.331	388.159	234.706	57.7666	577.814	603.59	46.0628	1725.79	2.646	26.9112	36.9725	130.776		UBL4A	208.531
PLLP	6	0	4	2	2	0	0	0	193.541	234.763	127.927	5118.88	115.91	5.92743	73.3125	106.317	90.2459		PLLP	164.915
SLC50A1	6	1	3	2	3	1.25244	0.178408	22.2701	330.045	28.5909	2605.57	93.2302	1.73209	2.228	5.19916	18.9691	15.5506		SLC50A1	228.293
CHPT1	6	3	1	2	2	166.365	985.524	4109.42	34.701	27.5397	13013	201.064	39.6103	8.89742	13.047	37.0253	32.0217		CHPT1	259.481
LBR	6	1	3	2	3	6.61092	0.501714	11.2604	32.9922	1511.53	734.561	14.1105	2579.93	2634.48	54.3628	47.1617	51.3704		LBR	450.312
AFTPH	6	4	2	0	3	2.02859	1303.25	854.528	4.17624	75.6962	81.4344	0.360375	0.200883	0.737429	67.2396	75.7735	68.7098		AFTPH	316.233
PRSS8	6	0	4	2	3	0	0.323306	0	79.7305	1570.49	1704.1	101.145	6.42827	3.18057	43.7998	35.1981	45.6684		PRSS8	219.862
PQBP1	6	6	0	0	2	995.897	2410.82	770.184	5.24549	0.280303	0.176939	0.175067	0.127601	2.06886	21.2158	56.8198	63.3859		PQBP1	244.481
NT5DC2	6	3	1	2	2	37.7819	37.4656	85.4576	0.1345	4.83522	82.4537	3.06366	1016.98	860.326	17.1849	49.9036	24.9551		NT5DC2	311.207
PYCARD	6	0	4	2	2	10.437	0	1.06556	157.529	6472.9	125.7	19.9557	3261.29	3542.82	42.3214	44.3699	55.6419		PYCARD	261.208
MAT2B	6	3	3	0	2	10972.3	164.132	664.858	204.231	53.9686	46.5815	0.720749	0.401767	12.8669	55.6987	12.8562	34.4694		MAT2B	310.604
CHID1	6	2	3	1	3	4.59227	441.239	2309.72	961.265	2860.98	28.3071	9.09786	210.426	5.48257	34.0905	57.0104	119.63		CHID1	287.944
CCDC88A	6	2	3	1	3	1.11493	1.2896	377.907	801.273	190.954	173.82	7.6554	1345.44	0.867429	53.3928	76.8773	110.785		CCDC88A	521.87
SUMO2	6	2	3	1	2	4.19964	2251.18	812.899	125.003	1195.89	1376.56	10.1818	415.755	4.33714	16.5604	32.5017	169.105		SUMO2	315.961
AFG3L2	6	1	3	2	3	0.279976	0.107769	33.2453	2945.12	127.106	22.306	48.8582	2724.78	101.489	98.892	129.591	91.4052		AFG3L2	416.94
C8orf33	6	2	3	1	2	5816.51	67.8943	345.05	311.88	121.429	68.7501	4.68487	3.41502	3663.73	25.1625	70.974	76.5745		C8orf33	433.78
CDC42SE2	6	0	5	1	2	8.67926	0.107769	0.252414	178.954	334.605	311.093	6.84712	15.2671	4879.14	104.958	48.0062	54.2493		CDC42SE2	389.299
TM7SF3	6	3	3	0	2	1044.12	24.9771	20.4587	294.017	0.630681	56.7975	0.350133	0	1.59143	25.6034	24.8624	17.2547		TM7SF3	502.996
FBXO7	6	2	3	1	2	5.86708	160.567	858.305	50.8936	229.997	242.059	5.85353	3.01325	1637.27	55.9866	26.9812	50.6893		FBXO7	434.238
CCDC34	6	2	1	3	2	4.80101	309.18	1838.3	284.467	2.17235	1.32705	91.8224	89.8308	97.5545	42.7972	15.9191	40.0707		CCDC34	638.201
EPB41L2	6	0	5	1	3	0	0.431075	0.572081	121.734	2302.67	2847.5	41.7448	759.193	5.39286	60.9368	25.1943	186.92		EPB41L2	1680.76
OAZ1	6	3	1	2	2	4.80101	86.5277	399.796	1800.15	67.0624	19.5518	1.92573	582.497	459.286	72.4316	47.638	93.4033		OAZ1	1936.7
KDELR1	6	1	0	5	2	388.047	13.2022	0.959	0.672499	16.1174	11.0587	441.168	4286.74	4176.54	66.8222	28.8571	92.7616		KDELR1	1819.05
DDX21	6	2	2	2	3	1965.91	52.8458	1.55073	13.6746	737.932	837.637	9.3595	207.578	151.126	143.775	123.456	154.885		DDX21	3472.94
TTC31	5	2	1	2	2	5.63597	689.367	1648.2	270.345	34.3371	0.619288	0.612733	69.0319	51.4031	62.6753	37.86	55.6855		TTC31	43.9377
KRBOX1	5	2	3	0	2	117.729	3.74656	104.424	1601.25	77.6794	0.628696	0.470258	0.255201	0.462857	31.5625	54.8892	64.2078		KRBOX1	31.6424
ATF3	5	1	2	2	2	1276.45	28.1178	0.852445	8.32288	75.9064	70.7623	7.44774	303.937	790.62	54.5368	28.1141	67.4832		ATF3	62.3166
NDRG4	5	4	1	0	2	3325.23	630.205	108.784	16.8125	403.426	0.619288	0.437666	0.510403	7.95714	19.6531	53.625	37.3613		NDRG4	49.8621
RAD54B	5	2	0	3	2	7.02839	351.82	567.302	5.47078	30.4128	3.05377	4.11406	1771.35	1785.5	41.1094	36.8712	34.1613		RAD54B	32.1868
CGRRF1	5	0	3	2	2	0	0	0.319667	0.125758	3.01325	1977.7	67.4172	2.33474	1.75057	13.0737	36.0713	14.3313		CGRRF1	30.9413
FOXD1	5	3	0	2	2	5561.03	101.195	354.389	23.5167	10.7937	0.503832	1.56162	560.666	19.0834	90.4998	65.8701	64.8665		FOXD1	33.6558
SEMA4C	5	4	0	1	2	19212.5	295.62	951.473	12.4997	2.83858	0.0458029	0.24025	0.931134	21.1074	23.7845	29.0619	29.8762		SEMA4C	36.9884
TMEM218	5	0	5	0	2	0	0.215537	0	298.298	1287.15	1399.55	18.259	5.82562	3.75886	25.8875	49.3544	29.6699		TMEM218	38.4102
KDM4B	5	2	2	1	2	7.09715	2278.98	8.20478	45.0574	7.00757	1990.48	33.1751	1.02081	3.342	42.1819	41.5566	35.5075		KDM4B	53.519
ARL15	5	0	2	3	3	4.61215	0	0.126207	7.29396	102.154	124.025	2.09707	272.758	1676.91	86.0419	75.6412	69.8621		ARL15	34.2493
ACE2	5	2	1	2	3	5.08347	1416.84	24.2947	215.536	41.1772	3.20307	1946.02	40.0301	306.94	71.4022	70.4359	74.4109		ACE2	84.3721
ATAD2B	5	0	0	5	3	3.54857	0.215537	2.65035	3.39546	19.7289	2.13268	402.689	1963.79	1625.08	112.079	121.37	81.4278		ATAD2B	53.7455
SGK2	5	2	3	0	3	5.42723	421.756	1948.26	1197.3	7.6738	313.031	7.3081	1.49585	0.795714	49.1201	96.8737	107.172		SGK2	66.4965
PLXNA3	5	0	3	2	4	0.139988	0.178408	7.05232	62.572	19.0281	379.276	1182.19	9.23806	31.6332	116.46	98.9993	36.7653		PLXNA3	35.0212
CREBRF	5	4	0	1	2	1982.85	261.987	1176.66	4.6147	21.8677	14.9317	287.186	7.63357	2.76143	42.6459	82.1549	41.5997		CREBRF	47.4003
RAVER1	5	3	1	1	3	1.25492	64.6578	706.079	1201.55	59.7158	35.4025	2.4025	58.0553	9.41172	130.811	108.96	94.7439		RAVER1	32.2763
MSTO1	5	2	3	0	2	2.23981	2327.37	390.439	71.8244	262.308	334.361	1.68175	13.7834	0.867429	35.7072	35.2809	50.1713		MSTO1	31.5301
FSTL3	5	2	1	2	3	12.0729	594.919	2627.55	424.978	31.9952	16.011	595.1	1.78899	93.0032	133.263	117.229	181.366		FSTL3	39.3222
CYP2R1	5	2	2	1	2	4.19964	3996.6	947.183	314.521	18.889	18.3088	1.39867	59.2606	0.144571	30.9089	30.2117	19.2985		CYP2R1	57.6422
TMEM115	5	2	1	2	2	40.078	3702.85	15976.7	32.9525	222.841	7.34298	7.61539	3302.43	3303.64	65.2348	61.8877	82.3518		TMEM115	60.9888
WASF3	5	2	3	0	2	1285.15	12.5718	93.7063	365.613	2980.89	3404.59	38.9875	12.3815	9.70086	59.9266	126.183	116.129		WASF3	56.8137
HENMT1	5	1	2	2	2	1.11991	0.323306	220.862	6.2879	102.54	121.836	3.72387	1175.17	226.833	66.9152	112.287	44.5775		HENMT1	53.2115
ALKBH3	5	0	3	2	3	0.557467	0.356815	30.7946	463.056	209.701	225.982	46.8161	2588.11	2.47229	71.8691	93.9245	50.8345		ALKBH3	57.57
UCK1	5	3	1	1	3	167.088	2923.49	973.793	128.317	2.7685	0.549635	98.0219	0.803534	0.289143	64.9049	43.4663	34.2456		UCK1	56.0046
ANKS6	5	3	2	0	2	17.1166	4911.2	1531.76	6.69877	24.7764	24.061	0.622975	32.3682	9.05657	23.2568	17.1962	37.5479		ANKS6	68.5147
GFM2	5	2	1	2	2	408.765	4.74182	25.7462	24.9001	102.54	29.7261	3862.02	94.0134	5.34915	64.6975	73.8149	108.935		GFM2	69.7385
FAM207A	5	3	1	1	3	0.417479	123.101	463.73	4.56225	22.2882	40.3403	1101.34	22.0972	0.737429	57.6047	47.9355	57.4622		FAM207A	67.5436
TRAM2	5	1	3	1	2	2.0874	1.78408	119.768	1759.53	630.33	8.22768	376.218	1.14841	1.59143	47.2027	46.5052	63.4572		TRAM2	56.8787
ST3GAL2	5	0	2	3	2	0	0	0	19.3667	1082.56	1230.63	70.6334	2540.13	31.378	19.8646	15.5125	30.5843		ST3GAL2	58.726
NEK2	5	2	2	1	3	39.504	4776.84	1463.87	223.82	111.248	0.863983	1.43126	0.803534	422.163	65.0485	36.0725	64.6249		NEK2	93.2563
SAR1A	5	2	3	0	3	1.39988	1344.2	356.787	30.1819	272.541	278.573	1.4415	1.00442	11.9994	65.4652	90.6677	117.661		SAR1A	460.044
HOOK2	5	1	4	0	3	1.66992	1.24885	42.0894	607.149	184.888	2624.95	40.1433	3.08138	2.03971	63.444	72.0917	150.654		HOOK2	75.4426
CD58	5	3	0	2	2	83.0784	687.583	1995.79	4.43849	3.08333	9.64319	505.067	1.02081	1.90971	72.8329	38.8139	28.1636		CD58	96.322
ARL6IP6	5	1	2	2	3	3.4997	5.38844	2966.62	151.678	65.8083	228.957	10480.5	133.64	21.1603	105.289	88.5403	54.486		ARL6IP6	71.6397
ATXN2L	5	0	3	2	2	1.39243	0.323306	0.252414	3307.81	187.733	121.228	13.291	316.862	342.588	52.5433	77.7918	50.5642		ATXN2L	86.7343
TACO1	5	0	4	1	2	2.93975	0	0	15.2167	202.382	159.028	1.68175	0.60265	1024	39.3644	40.6391	48.9408		TACO1	65.0916
TYK2	5	0	2	3	3	0.20874	0.323306	0.504828	13.2046	1012.4	1141	84.2299	43.4299	37.932	125.803	98.7874	91.4251		TYK2	73.0143
TMEM161B	5	1	3	1	2	0.626219	0.178408	25.5733	141.802	592.525	104.882	4299.72	4.72122	12.0948	36.7031	29.2141	44.4018		TMEM161B	103.132
WRNIP1	5	1	2	2	2	2122.05	60.6586	1.93765	6.76333	125.95	105.404	24.7151	329.94	337.05	70.3812	114.157	129.134		WRNIP1	72.5247
MLLT3	5	1	4	0	2	4.59227	887.474	7.07197	1463.9	97.2001	123.428	3.58513	1.93555	1.33029	67.4471	80.7462	53.0806		MLLT3	94.9172
APOO	5	3	0	2	2	3.00353	74.5146	1553.62	4.69675	13.6323	0.458029	2.4025	961.227	89.7789	16.5951	46.1918	29.5972		APOO	94.2761
ZFPL1	5	0	4	1	2	0.839929	0.107769	0.378621	25.1516	1138.74	1419.52	13.9345	6.42827	478.821	111.952	54.025	69.0843		ZFPL1	79.0716
COMMD8	5	1	1	3	2	215.002	3.49751	0.552429	6.15003	69.6938	9.01574	1151.08	179.03	153.08	68.3624	63.5347	43.3008		COMMD8	84.9239
SMUG1	5	1	4	0	2	2.92235	0.999807	91.6378	1351.5	324.113	223.487	1.34372	0.803534	0.144571	48.4447	33.7789	53.3498		SMUG1	88.032
L1CAM	5	1	2	2	3	0.20874	0.323306	152.481	6.06261	54.1087	28.8985	176.824	1298.97	1.74943	117.644	133.486	93.4445		L1CAM	75.1046
TAF12	5	4	1	0	2	4896.63	103.544	136.392	81.2292	1.19129	0.222742	0	0.127601	7.94142	118.799	68.0936	99.5248		TAF12	102.305
RHPN2	5	4	1	0	3	1159.14	512.787	349.262	102.428	13.7724	3.1604	0.24025	0.401767	7.69257	94.4787	80.6991	72.5959		RHPN2	141.977
DPM3	5	1	1	3	2	2.16857	38.1792	183.062	6.67391	22.2181	0.775513	1.73669	109.356	1781.72	19.3538	32.795	72.8674		DPM3	152.006
CDKAL1	5	1	4	0	3	4.61961	6.25059	3535.94	94.8215	59.7859	243.379	3.49946	0.784569	0.144571	30.137	34.2635	51.5832		CDKAL1	147.579
UBXN2A	5	3	0	2	2	7615.93	209.201	5.61949	11.3014	6.58711	1.94633	3.1512	1683.05	1575.19	11.0922	10.3441	36.1657		UBXN2A	106.578
HAUS7	5	1	3	1	2	4.38353	1.24885	153.973	2055.02	57.6022	10.4394	11.7295	0	0.318285	0.124851	15.621	2.21031		HAUS7	96.2411
TMEM241	5	1	4	0	2	4.80101	4.10338	278.217	3643.43	170.466	65.7461	1.30089	0.583685	0.303714	52.8834	64.3442	47.5805		TMEM241	92.0185
MTMR1	5	2	2	1	2	10.2191	1784.22	530.574	15.594	153.81	117.393	4.3245	3.6159	3637.42	50.4103	73.0927	16.8711		MTMR1	136.073
SOCS6	5	4	1	0	2	3876.92	276.889	821.543	148.219	2.24242	0.176939	0.700266	0.638003	6.684	154.298	170.4	127.271		SOCS6	145.183
SFT2D1	5	2	1	2	2	18.9953	4690.69	21.7373	76.7994	0.700757	0.0884697	0.2626	87.2788	95.6448	37.3394	79.2973	73.867		SFT2D1	151.217
ARID1A	5	2	2	1	2	1188.15	64.2267	49.3352	228.381	29.3617	735.36	496.751	25.1373	36.6028	42.5921	33.7461	69.3038		ARID1A	143.985
NUP133	5	3	2	0	2	250.07	511.316	2092.64	5.60528	5.60708	6.49147	0.175067	0	0.462857	7.01843	11.0367	7.21523		NUP133	127.189
EIF2B2	5	1	3	1	2	16.0729	0.356815	0	2636.14	48.852	27.0695	4.805	1.80795	2.45772	14.1171	17.4048	11.4663		EIF2B2	134.86
CDC42EP3	5	2	3	0	2	3085.17	8458.13	50.0811	58.4955	455.051	5414.09	75.9854	4.5962	11.5009	68.7477	95.9877	215.119		CDC42EP3	183.585
ARID4A	5	1	4	0	3	6.47093	3.74656	223.234	3190.67	103.682	207.747	3.27132	0.328484	0.303714	16.3555	56.3281	72.6276		ARID4A	219.725
CASP4	5	2	2	1	2	4439.26	130.096	8.41789	12.3612	742.629	789.41	11.0515	67.818	20.9328	50.2175	92.6762	71.9492		CASP4	194.779
FIS1	5	0	3	2	2	0.279976	0.538844	0.883448	1877.31	105.239	52.5817	965.084	17.0751	2.89143	84.8702	92.064	152.204		FIS1	169.234
DDX42	5	0	2	3	2	7.41937	0	0	13.0788	184.264	146.108	4.64204	153.948	3279.32	22.52	46.0991	7.5635		DDX42	179.489
S100A4	5	4	1	0	2	11349.4	2057.42	647.837	1.60526	4.55492	1543.22	24.3343	1.22169	15.0937	97.0986	81.5297	67.9289		S100A4	157.151
NFU1	5	3	2	0	2	4.59227	440.132	1818.05	641.161	22.6344	0.619288	0.2626	0	0.159143	20.3329	15.5613	15.4008		NFU1	198.946
ARL3	5	0	5	0	3	0.20874	0.501714	0.891747	92.6314	3724.43	341.373	12.8329	5.86963	3.66028	103.992	61.5296	75.6321		ARL3	140.117
SH3GLB2	5	0	1	4	2	0.626219	0	0	9.81786	49.6229	2.92825	2157.59	129.882	99.1582	43.5176	34.7313	53.551		SH3GLB2	223.569
ESRRA	5	2	2	1	2	1561.15	29.9597	2024.61	74.7002	175.398	183.028	1.922	36.3599	93.2486	133.873	76.4632	66.5391		ESRRA	190.099
AKR7A2	5	1	4	0	2	72.8501	3.21134	167.545	2422.63	446.374	314.891	3.21265	0.382802	0.592857	129.008	126.927	102.101		AKR7A2	186.54
ATAD3A	5	4	1	0	2	1648.83	53.8791	77.7856	83.6589	0.210227	0.0884697	0.0875333	0	2.38714	5.68073	13.7727	5.70402		ATAD3A	175.093
ETV6	5	0	4	1	2	0	15.842	0.504828	14.9652	288.732	341.69	1659.53	30.1325	2.16857	48.7897	37.1723	38.8326		ETV6	215.045
GABARAPL1	5	1	3	1	3	1740.68	63.9967	29.3067	322.418	624.141	609.221	132.072	3.41502	5.45343	147.892	83.4301	134.446		GABARAPL1	201.746
NANS	5	2	1	2	3	2637.22	67.7949	2.23767	19.4978	3.85416	1.15324	2.1008	985.204	834.545	56.428	83.2319	75.1504		NANS	186.622
NRAS	5	3	2	0	2	539.592	1003.01	13.5326	149.16	0.350378	0.0884697	24.3343	4.72122	13.0497	16.8995	9.95688	27.1654		NRAS	272.478
CALCOCO2	5	0	3	2	3	0.839929	0.107769	0.232762	25.933	1551.68	1402.1	14.1645	5.91529	248.317	43.445	42.8166	74.1293		CALCOCO2	253.197
TYW3	5	3	2	0	3	3.62229	347.794	1642.91	10.37	491.184	606.106	6.2465	1.80795	1.59029	33.1843	50.3019	68.5376		TYW3	329.589
PLEKHA5	5	1	4	0	2	2.50488	0.642992	56.0482	2112.55	72.1852	12.1346	2.4025	11.6512	1.44571	34.4261	25.2791	34.3635		PLEKHA5	255.945
TNFRSF11B	5	4	1	0	2	20104	235.646	5096.54	1115.65	23.8257	0.402818	0.207658	0.401767	20.6737	48.713	23.3146	58.8331		TNFRSF11B	223.829
AP1M2	5	2	2	1	2	3.77719	231.484	2667.71	459.946	15.6269	1944.35	53.7239	2.00626	56.5286	76.1197	129.498	119.047		AP1M2	263.465
BOLA3	5	2	2	1	2	1.67986	995.891	211.397	11.444	418.256	473.052	1367.74	13.4592	1.30114	53.9075	48.6803	40.5052		BOLA3	419.079
AGPAT3	5	2	3	0	4	523.659	82.9023	20.4538	82.5332	3177.84	124.426	21.8712	4.61259	18.7788	131.158	169.555	131.783		AGPAT3	326.792
BICC1	5	3	1	1	3	355.484	11.7749	77.8921	1048.7	9.10983	2.21174	52.4324	0.127601	0.795714	75.1605	59.5028	66.5231		BICC1	332.9
CS	5	2	1	2	2	1747.57	44.0667	1.918	3.87764	14.4031	24.2693	0.470258	80.6436	115.856	25.1521	29.483	52.6297		CS	343.099
CTDSPL	5	1	4	0	2	0.626219	0.535223	33.3912	465.464	2329.12	2508.25	30.3916	8.4371	6.072	25.6247	37.9635	38.9054		CTDSPL	529.394
MPC2	5	0	1	4	2	6.29947	0	0.252414	20.3728	91.7466	3.43522	2156	64.2827	2947.67	33.6495	28.4089	40.9415		MPC2	457.119
HMGCR	5	3	1	1	2	10533.1	129.285	626.724	0.1345	2.38257	1232.03	18.7321	2.26146	11.6531	22.9906	25.8668	14.7603		HMGCR	474.451
USP1	5	1	1	3	2	3.75731	1280.97	0.852445	3.24011	13.6323	0.687043	384.727	23.9051	23.9989	19.5214	8.80974	29.7685		USP1	483.331
EML2	5	4	0	1	3	2750.5	300.647	54.2546	6.85749	65.1827	41.0394	5.2855	247.689	4.716	128.924	48.2865	50.8625		EML2	298.666
BAZ2A	5	3	2	0	3	2730.52	69.4006	36.9748	524.397	39.3501	24.1808	0.24025	0.255201	5.41085	64.1687	45.3652	75.9353		BAZ2A	499.001
VEZT	5	0	3	2	2	0	0	0.378621	12.0728	83.6513	58.0781	42.6443	1583.97	1.87943	58.3429	76.5114	45.4502		VEZT	451.585
IK	5	0	4	1	2	0	0.107769	0.252414	1213.56	728.576	904.241	18.7395	57.8544	3.46972	54.6325	72.3223	42.3959		IK	553.867
RPL7L1	5	1	2	2	3	2120.59	54.4143	3.72944	2.69	5.95643	32.991	1930.02	13.7809	5.88828	43.4979	66.7652	108.234		RPL7L1	617.171
RBM3	5	3	2	0	2	15.238	3871.27	25.7864	8.55691	78.2544	73.2388	0.600625	0.730251	0.144571	13.3439	42.2796	55.7575		RBM3	711.319
GALNT5	5	1	4	0	2	2.92235	2.3193	84.2855	1116.46	78.0014	38.1081	0.655566	0.127601	0.144571	27.7966	58.7599	38.6503		GALNT5	606.838
HSPA9	5	0	0	5	3	0.628704	0	0	8.80305	24.4961	1.87792	25.7617	1911.55	249.003	14.0772	52.494	34.9714		HSPA9	1016.11
TBCB	5	2	1	2	2	3993.47	102.48	4.96356	402.176	8.05973	1.5686	2.60178	674.844	799.663	95.5461	78.5213	103.087		TBCB	922.488
MYO1E	5	2	2	1	3	820.764	21.0892	3.836	1470.05	37.9182	7.18792	155.562	4.21855	4.09286	42.8458	13.9362	28.4286		MYO1E	795.531
OCIAD2	5	0	3	2	2	0	0.107769	0.252414	14.2106	558.575	704.219	1528.95	47.0067	3.036	70.2845	60.0439	42.3232		OCIAD2	861.742
RHOA	5	2	2	1	2	12.3165	90.6311	320.732	21.9518	78.4647	2.42442	5.52575	6.62915	5672.12	11.4417	22.931	22.3516		RHOA	2349.06
UBA52	5	0	4	1	2	0	0.323306	0.126207	20.247	1395.09	1714.72	29.791	1489.75	16.7703	98.1765	179.891	144.495		UBA52	2844.96
CNPY3	4	0	1	3	2	2.93975	0.215537	54.9	13.8334	56.667	2.79398	1574.84	243.672	1538.1	66.4461	70.2036	78.3925		CNPY3	87.2981
METTL15	4	4	0	0	2	7.54942	3402.17	2072.23	13.1454	0.49053	0.0884697	0.175067	0.200883	0	71.8819	18.9513	44.3139		METTL15	103.963
EEPD1	4	0	3	1	3	0	0	0.378621	1113.84	2455.57	2810.97	62.2247	11.8521	7.51772	73.1419	45.2135	79.7742		EEPD1	146.728
SLC7A11	4	0	4	0	2	4.59227	0.356815	0.378621	1043.41	108.358	119.516	2.63251	1.73467	1.73486	36.6159	51.9794	32.6889		SLC7A11	742.73
HYAL3	4	2	1	1	2	2.65977	1543.25	500.789	135.567	5.39686	0.458029	0.4805	87.1834	0.433714	40.8998	39.0983	34.5421		HYAL3	34.8942
KCNJ15	4	0	1	3	2	0.139988	0.107769	0.378621	22.7622	102.54	5.17573	107.752	7208.7	82.984	56.5943	16.0823	39.8507		KCNJ15	52.4767
DIP2A	4	0	3	1	2	0	0	0	12.0728	358.891	350.667	1923.44	24.3069	3.32514	6.18401	11.4599	50.5406		DIP2A	33.4826
ANO1	4	0	3	1	2	1.0437	0	8.07027	1242.17	24.8465	6.08865	8.52887	287.866	0.722857	68.4731	26.9527	17.5964		ANO1	95.0343
CDKN2D	4	3	0	1	2	219.68	1631.94	681.08	0.1345	0.49053	2.12641	109.942	0.638003	15.2777	5.95233	10.1966	33.9133		CDKN2D	48.8055
ZNF488	4	0	0	4	2	4.38353	0	2.02456	0.1345	7.00757	18.1363	1114.82	662.247	826.587	21.7687	44.2395	62.1738		ZNF488	45.2417
PHOSPHO2	4	0	1	3	3	0.834958	0.71363	0	2.41226	123.299	1.41551	17.5522	1072.94	1124.03	43.947	68.581	34.5164		PHOSPHO2	35.1098
SGCE	4	0	1	3	2	1.81985	0	0.126207	3.77274	26.9843	0.366423	0.4805	30.3334	1137.05	53.6943	37.4131	25.6703		SGCE	43.1391
ZNF407	4	1	2	1	2	3.28599	1.07045	37.0813	538.137	22.3918	0.500696	0.983349	1.00442	1102.21	15.1432	10.9108	16.9802		ZNF407	37.2955
GGA3	4	1	1	2	2	249.174	2.69422	12.598	17.754	790.909	30.1682	1581.85	2.80721	50.5877	22.145	50.462	40.9706		GGA3	47.7258
CEP85	4	1	2	1	2	0.279976	0.538844	329.108	0.260258	16.3977	1789.48	24.2467	1.53121	1.43228	40.561	24.2367	29.9241		CEP85	49.8259
ITGAE	4	2	1	1	4	706.375	1426.05	1.38522	105.022	8.65589	0.543362	86.7302	1.3329	1.41771	59.4716	61.0012	64.8101		ITGAE	41.3015
CLASP1	4	1	1	2	2	1.46863	1.50876	1114.43	57.3265	29.1901	14.4737	284.784	415.427	1.17114	40.8657	20.8392	23.2146		CLASP1	51.3926
OVOL1	4	2	2	0	2	3.35972	1939.08	492.333	11.0667	134.921	120.645	0.4805	0.401767	0	21.8359	2.50383	24.7249		OVOL1	58.2059
ARHGEF9	4	1	1	2	2	6.88841	1223.52	24.7209	76.3959	2.5928	0.796227	1.66313	623.839	558.75	31.8192	60.576	38.716		ARHGEF9	42.3704
PICK1	4	0	2	2	2	13.7768	0.535223	0	11.5697	697.873	849.093	19.0105	4896.22	4866.16	11.9548	79.2066	134.218		PICK1	36.7455
HSPA2	4	1	2	1	2	0.979917	1.93984	883.575	9.05457	264.446	236.709	32.1935	1709.52	1.30114	18.4667	50.173	70.9023		HSPA2	37.2454
CADPS2	4	1	1	2	3	2.50488	248.273	10.4424	15.3888	13.7003	716.608	1103.45	191.567	2.83543	40.2123	110.231	57.6758		CADPS2	49.9341
SYNE4	4	0	2	2	2	0	0	0	7.04244	86.3497	40.0317	36.9985	1282.84	1.012	17.9549	36.3537	24.5795		SYNE4	39.8593
ZNF524	4	2	0	2	3	2938.01	73.6823	1.40487	10.9604	24.2859	2.15274	1429.42	72.1171	6.10457	68.5715	74.225	87.8848		ZNF524	49.0476
HAUS2	4	1	3	0	2	14.8205	4439.96	26.2127	52.1873	475.204	630.699	7.44774	1.80795	1.15657	34.6395	47.9386	58.9769		HAUS2	47.847
TRAF6	4	1	2	1	2	3.21973	89.6684	0.126207	8.8118	83.8615	30.0925	1.80187	1.60707	1710.28	25.1143	21.8042	50.7466		TRAF6	47.6697
TCTN3	4	2	2	0	2	1540.08	29.2588	0.532778	2.99734	18.889	12.092	0	0.200883	3.18285	8.51123	9.40384	14.8824		TCTN3	55.9568
PCMTD1	4	1	0	3	3	474.465	10.1692	0.319667	2.31609	14.0162	3.32859	7.20659	2475.35	2070.85	63.6409	114.216	116.358		PCMTD1	59.9223
PAAF1	4	2	2	0	2	1343.75	14.7643	155.866	470.132	107.429	4.07332	0.950758	0.60265	2.19771	131.697	155.587	144.607		PAAF1	61.2439
AKAP11	4	0	3	1	2	0	0	0.426222	7.04244	92.9023	2448.14	35.8439	3.02706	17.566	35.8662	23.1204	45.8249		AKAP11	59.0364
PPP1R26	4	2	0	2	2	1.67986	1201.19	493.848	7.04244	26.9843	1.96952	1432.97	211.329	1.59029	54.2913	54.0732	28.2882		PPP1R26	70.0677
PI4KB	4	1	3	0	2	67.1231	1.57578	64.7408	724.137	1423.12	1499.22	16.1843	5.22297	2.16857	83.4936	49.8407	80.8744		PI4KB	82.6853
LTN1	4	1	3	0	3	1.87866	1.24885	81.3019	1068.87	896.758	2.30021	1.40053	7.91124	1.90971	60.5618	95.8126	95.471		LTN1	67.0151
CHST7	4	0	1	3	3	14.1943	0.821399	20.8849	275.403	43.6226	5.75367	8.84086	4913.86	5503.79	76.4788	68.1023	56.9689		CHST7	48.2833
RFX5	4	2	0	2	2	2.23981	1489.47	639.49	43.638	18.889	7.64908	6.00625	140.016	85.4418	34.801	90.8603	47.5591		RFX5	98.2339
MAD1L1	4	1	3	0	2	1.87866	0.821399	72.6709	1216.31	56.869	18.3678	0.677916	0	0.303714	34.7301	42.2863	26.6046		MAD1L1	63.1145
PRDM2	4	2	2	0	2	1.3974	1124.13	332.025	259.585	32.5852	0.265409	0.120125	0	0	48.01	63.6069	48.7112		PRDM2	86.9017
MOSPD3	4	1	1	2	2	8.14084	2559.61	11.0818	143.377	1.05113	0.265409	0.350133	119.179	107.262	37.4019	29.2744	75.5782		MOSPD3	81.4532
NFIX	4	2	2	0	2	7258.08	183.046	5.54089	14.0801	67.6009	67.9652	0.24025	0	14.4383	15.7153	12.2403	52.2048		NFIX	76.2825
SERINC5	4	0	1	3	2	7.55936	0	0	14.7137	72.8576	3.66423	9.36974	106.468	3880.01	21.0683	14.6378	21.0889		SERINC5	72.6288
LRRC14	4	2	2	0	2	12.7331	3524.62	34.9502	545.353	11.0039	0.64124	0.688158	0.60265	0.578286	24.8008	9.10829	29.3072		LRRC14	96.6901
BAMBI	4	0	3	1	2	0.279976	0.107769	0	1624.16	51.2702	9.4812	3.3635	226.596	2.60229	31.2612	68.2295	41.8869		BAMBI	82.2115
PLEKHG3	4	2	1	1	2	1115.7	13.1478	49.7059	2.51516	24.5662	93.7832	118.082	0.200883	1.80771	45.0728	17.7631	78.0443		PLEKHG3	96.4939
SNTB1	4	2	1	1	2	9.23922	5435.53	4762.04	2.76667	13.4921	23.8175	1.4415	1.2053	629.609	167.011	96.4457	135.696		SNTB1	87.2449
RANGRF	4	1	3	0	2	1.53987	3.51924	1789.72	6.8259	502.706	702.346	7.81185	1.98987	1.77857	71.4612	60.8138	98.6277		RANGRF	85.2421
HARS2	4	2	2	0	2	7.41937	5202	1475.61	38.985	380.478	365.736	49.6116	2.4106	0.867429	160.272	144.019	198.017		HARS2	100.983
MAP3K11	4	2	1	1	3	288.864	16.1862	66.1841	5.03032	33.0819	25.8297	1.80187	1.2053	1305.19	69.4366	94.7088	45.9414		MAP3K11	95.6515
SEC23B	4	2	2	0	2	3.54857	488.231	1725.88	7.61204	259.47	365.183	5.94106	1.3329	0.867429	40.3661	35.9356	41.0699		SEC23B	100.043
PRDM4	4	2	2	0	2	120.443	3.92497	132.342	1828.39	93.2707	0.353879	0.612733	0.510403	0.795714	66.84	28.7974	28.6627		PRDM4	99.8241
ZNF770	4	2	2	0	2	1985.59	20.4761	116.489	3.61401	228.937	13.8897	0.700266	0.838887	2.31314	46.0769	44.4344	52.6831		ZNF770	130.526
POMGNT2	4	2	0	2	2	1605.66	15.0876	114.343	18.8637	35.0796	0.503832	181.028	2.00883	676.161	40.7718	39.8687	28.6518		POMGNT2	126.469
MTFMT	4	2	1	1	2	1.39988	2.04761	983.026	1107.68	26.9843	13.9241	2.52262	66.4924	0.867429	24.9066	8.28191	51.6314		MTFMT	135.08
SERPINB6	4	0	1	3	2	1.25989	0	0.504828	15.3425	59.3654	3.61843	2716.26	44.1943	637.705	52.2016	59.0808	63.703		SERPINB6	75.212
PAFAH2	4	0	2	2	2	0.20874	0.215537	0.911399	36.344	2609.66	3236.96	363.417	11.0486	5.49372	80.5487	45.2604	118.582		PAFAH2	110.43
MOK	4	0	3	1	2	8.2593	0.107769	0.126207	45.3986	383.177	263.458	5.52575	4.21855	4962.42	40.0041	42.8541	91.264		MOK	110.524
NKTR	4	1	2	1	2	303.563	3.95031	13.1164	77.1169	27.1244	1.05347	1.56162	2.20972	2064.91	20.5728	20.2554	22.1041		NKTR	198.445
ASL	4	2	2	0	2	450.878	19.268	416.845	5668.9	119.549	8.40462	0.437666	1.02081	1.59143	24.4976	73.514	74.1522		ASL	148.878
HID1	4	0	3	1	2	0.979917	0	0.126207	205.111	310.319	286.039	2.52262	2.20972	1013.01	22.6889	28.9385	52.3586		HID1	101.378
MBD6	4	0	0	4	2	16.4904	0	0.106556	0	7.00757	1.23858	3.6764	1588.37	1709.51	8.95362	15.2632	32.7268		MBD6	128.239
ALDH3A2	4	1	2	1	2	12.1069	8.38516	486.533	6907.91	165.238	1.41551	16.2812	0.638003	1.114	20.3686	56.3428	13.2618		ALDH3A2	148.885
MTFR1	4	0	2	2	2	10.0791	0	0.252414	22.8879	97.704	412.57	116.992	7.88877	5107.28	51.6479	54.8458	33.2895		MTFR1	146.568
B4GALT4	4	0	3	1	2	0	0	1.49178	95.8538	170.176	249.941	1271.63	2.40802	2.02514	40.2259	43.0736	15.4866		B4GALT4	190.89
PFKL	4	2	2	0	2	4.80101	729.687	2075.49	108.272	1.12121	5.30818	0.0875333	0	0.159143	61.516	16.6942	78.0025		PFKL	121.794
NCAPH2	4	1	1	2	2	156.087	1.07769	5.04828	11.8212	26.9843	2.38175	2270.12	30.5343	2.89143	17.2299	35.3907	30.7607		NCAPH2	151.693
GCA	4	2	0	2	2	8.81925	5246.58	1551.46	2.26364	14.1929	0.363287	0.808283	38.3181	704.894	68.2793	20.1298	76.0622		GCA	124.023
THADA	4	1	2	1	3	111.189	1.96248	0.126207	14.4709	1025.89	1115.21	11.4119	2.93997	36.6057	62.4444	42.7223	67.8234		THADA	131.021
EAPP	4	3	1	0	2	3.48728	547.778	250.467	1243.59	40.2234	0.265409	0.2626	0.255201	0	89.1796	134.906	63.212		EAPP	141.445
ANKRD22	4	2	1	1	3	4.38353	427.751	2004.31	124.061	27.8252	4.92789	1041.8	21.2204	2.024	77.0228	100.305	81.9447		ANKRD22	143.08
WDR36	4	0	3	1	2	0.417479	0.107769	0.232762	7.31144	92.5865	3284.72	49.2589	2.31578	1.90971	23.7199	36.2404	61.277		WDR36	158.823
BMP2K	4	1	2	1	2	3.63224	370.233	0.213111	10.7264	198.951	1.44374	1.16866	2.5382	1586.85	28.5497	61.0242	16.5689		BMP2K	162.187
GM2A	4	0	1	3	2	0	0.215537	0	9.18033	45.8733	2.01533	80.0032	2518.48	1.73486	76.1699	69.7703	53.7403		GM2A	133.745
NUP43	4	0	1	3	2	4.17479	0.286176	2.77044	21.52	32.5161	331.456	7.62564	1877.01	1490.37	67.1903	85.1316	46.5777		NUP43	133.716
BTBD10	4	1	1	2	2	2474.9	28.0199	103.49	437.135	22.1826	4.49372	169.083	601.859	690.996	218.41	121.226	104.813		BTBD10	177.544
GADD45A	4	1	3	0	2	1.53241	0.892038	32.9257	2505.59	43.8055	9.61547	3.24337	2.81237	2.45772	47.0852	40.7756	45.3514		GADD45A	287.404
ZC3H7B	4	1	3	0	2	1069.58	28.01	13.6391	205.864	8.89961	239.71	4.37666	0.510403	7.63885	40.7639	71.9027	53.8299		ZC3H7B	222.295
NT5C3B	4	0	2	2	2	6.05345	0.107769	0	9.18033	100.086	91.4897	4.62716	2223.63	2123.22	28.9752	25.6982	69.7633		NT5C3B	219.095
ENOPH1	4	2	2	0	2	0.419964	139.56	49.7255	1155.34	26.9843	16.9013	2.52262	1.60707	0.578286	32.1142	22.1493	41.8142		ENOPH1	246.322
JMJD8	4	3	1	0	2	8.34958	2856.31	21.2046	1.7485	1.96212	878.062	14.0929	0.382802	0.954856	41.7003	18.9598	15.6861		JMJD8	251.342
SLC25A11	4	1	1	2	2	8.34958	2458.28	2.59664	42.7194	1.47159	0.180075	0.2626	207.096	91.8254	58.7162	40.632	61.161		SLC25A11	170.206
POLD4	4	1	2	1	2	0.626219	104.904	2.23767	1.4795	60.4052	85.7271	1456.38	1.53121	1.27314	61.8192	58.1315	31.0156		POLD4	222.952
SLC38A2	4	1	2	1	3	4.38353	1.42726	129.358	1708.55	8.96968	0.619288	0.0875333	0.127601	52.6386	27.0069	55.7636	41.6964		SLC38A2	305.367
YDJC	4	0	1	3	2	1.32367	0.286176	0.213111	1.25758	11.4589	1137.99	16.6639	315.649	692.009	61.0525	109.792	116.799		YDJC	243.705
PHF14	4	0	1	3	2	0.419964	0	0	5.03032	13.4921	1.23668	17.8986	1190.23	81.5383	8.10318	24.7494	12.7261		PHF14	304.627
MLF1	4	2	1	1	2	1320.16	12.6089	98.7602	62.6258	5.53701	0.454893	240.25	2.4106	1.60486	41.2482	78.0866	74.268		MLF1	338.994
NGDN	4	1	2	1	2	3.63969	270.823	98.82	55.8365	542.384	566.261	3.72387	4.21855	1176.23	34.076	59.7068	123.915		NGDN	335.56
GPD2	4	1	1	2	2	138.868	14.8721	6.56276	148.772	27.1244	2.27133	1291.98	29.4566	2.32772	39.3528	73.7844	100.093		GPD2	335.798
RBMS1	4	0	4	0	2	0	0.178408	7.672	1976.01	28.5249	13.8262	3.41844	2.6658	2.31314	9.57059	47.9195	35.4518		RBMS1	388.869
PPA1	4	4	0	0	2	5663.68	77.5165	415.995	0.394758	0.350378	0	0.2626	0	6.24572	20.4197	32.1895	56.9967		PPA1	386.731
NEMF	4	2	1	1	3	2.29614	325.772	1410.26	43.1666	4.38024	0.314348	4.56475	0.200883	41.9257	72.4084	126.438	57.7713		NEMF	457.82
NOB1	4	2	2	0	2	146.414	3994.45	22.9649	43.7124	220.108	0.665091	0.5252	0.127601	0.622	18.6703	26.0664	75.6738		NOB1	464.333
CAPG	4	3	1	0	2	3120.62	31.5762	174.418	46.0274	0	0.0458029	0	0.200883	3.75886	38.4261	2.16678	40.7961		CAPG	358.248
CHPF	4	0	1	3	2	9.65918	0	0	16.6	91.9568	2.46708	311.844	26.9177	4778.71	10.7263	50.7664	20.9793		CHPF	432.321
BRK1	4	1	3	0	2	1.0437	0.71363	52.9581	761.807	1693.45	3.62726	3.23873	17.2261	2.86457	48.5582	46.5648	62.9581		BRK1	818.672
SRSF7	4	0	2	2	2	3.13109	0.178408	27.3848	344.723	14.9261	1.59245	3.32626	1497.9	1488.94	30.9899	65.1669	24.8125		SRSF7	853.961
TSN	4	0	3	1	3	0	0.107769	0.106556	93.9499	41.3173	265.898	1206.69	25.4932	1.634	44.297	110.478	71.0251		TSN	755.348
CD24	4	2	2	0	2	79.7385	569.656	148.538	2273.99	54.1685	249.396	2.80106	0.255201	0.318285	134.554	117.932	98.6082		CD24	849.982
VPS35	4	1	3	0	2	2.71361	1.24885	58.9252	755.486	4656.67	9.55473	9.27853	6.25243	6.84314	64.5927	42.3316	58.2523		VPS35	1246.2
RPL21	4	0	2	2	2	0	0	0	13.0788	67.4607	3.1146	1729.8	1492.16	4.19257	2.21771	28.1681	9.45364		RPL21	1773.35
GPI	4	0	2	2	2	0.139988	0	0.252414	1253.05	80.9529	13.3286	2853.33	38.9714	3.75886	46.7852	63.9922	87.1189		GPI	1594.84
SPATS2L	4	2	2	0	2	548.305	20.3412	2784.51	14.526	518.84	376.969	5.16446	1.47689	2.228	54.817	4.01039	77.2263		SPATS2L	2379.96
CDH1	4	2	1	1	2	1591.01	42.7472	5.86056	65.0367	2.7685	0.363287	1.4415	325.431	2.86457	42.1969	9.07855	7.98563		CDH1	1885.38
NSA2	4	1	3	0	2	2.0874	0.892038	99.4163	1388.04	46.6704	305.22	5.42706	0.382802	0.954856	64.557	67.671	40.7837		NSA2	4596.26
ANXA2	4	1	2	1	3	336.74	13.3633	10.7276	17.3633	62.8347	88.2907	5.67009	4.19959	4500.24	104.169	97.1627	90.851		ANXA2	13409.4
REEP1	3	0	1	2	2	0.417479	0.107769	0	11.06	193.06	1.41048	1422.06	28.0504	1.012	43.3803	54.4527	44.1422		REEP1	36.9703
GABPB2	3	2	1	0	2	3.13109	434.779	1295.93	2.421	1.33144	328.665	5.95226	0.765604	0.318285	30.3656	71.6061	73.154		GABPB2	41.4701
TIAM2	3	0	1	2	2	0.20874	0	1.59833	7.54548	39.4943	174.482	2960.37	35.9909	12.6651	51.3187	46.5889	117.573		TIAM2	30.9159
GPR157	3	2	1	0	2	1052.36	24.4635	113.816	38.8705	5.95746	0.0884697	0	0	1.15657	90.1684	58.2406	42.2262		GPR157	40.0902
ZSCAN29	3	1	1	1	3	1307.96	67.9669	1.48348	597.967	11.0039	0.916058	221.871	2.73908	2.96543	116.699	66.3878	76.112		ZSCAN29	37.8482
ZNF354A	3	2	0	1	2	17.9516	5641.07	54.335	25.3056	3.04881	3.01985	188.716	1.53378	0.144571	93.8354	61.9935	65.4722		ZNF354A	30.912
CRBN	3	0	2	1	2	3.4997	0.107769	0	5.53335	48.5717	56.1085	1.4415	2.4106	1232.18	29.7685	24.4124	21.8161		CRBN	35.8909
FKTN	3	3	0	0	2	3195.39	82.677	44.876	4.56425	1.05113	0.0884697	0	0	5.09257	76.3263	31.1748	39.5756		FKTN	37.5742
SEMA4D	3	0	2	1	3	0.417479	0.107769	1.70489	29.3237	36.7614	487.997	2005.85	17.1294	2.61686	138.668	107.769	147.766		SEMA4D	35.9659
SMTN	3	1	1	1	2	2.50488	0.535223	88.0066	1262.77	104.107	1.40421	7.38256	1682.52	19.6026	139.488	50.4581	92.9549		SMTN	31.1992
RANBP9	3	2	1	0	2	2247.09	22.6314	153.089	19.5537	39.804	0	0.0875333	0.328484	3.46972	25.3211	63.7837	29.1543		RANBP9	32.9749
NUDT8	3	2	1	0	2	8.95924	5912.19	1553.86	0.125758	2.10227	568.11	7.3528	0.510403	0.795714	88.9154	46.6796	69.0527		NUDT8	34.3474
BCOR	3	0	3	0	3	0	0.286176	0	1082.65	14.7535	555.377	10.3904	3.23052	9.61457	60.7683	109.53	87.0241		BCOR	50.6426
RHBDD1	3	0	2	1	2	0	0.215537	0.872096	9.18907	76.1511	106.412	1194.83	1.55017	2.80628	49.2354	21.5784	87.6048		RHBDD1	41.5672
CDC16	3	2	1	0	2	1.11991	1007.21	281.82	80.9881	26.9843	9.93923	0.120125	0	0	63.7166	72.2741	73.593		CDC16	44.7157
FRMD4B	3	1	2	0	3	37.9906	0.821399	0.76554	1618.33	32.3811	8.24452	2.64275	1.40618	1.30114	35.0083	85.7864	58.1862		FRMD4B	70.536
ENTPD6	3	0	2	1	2	0	0.107769	0.126207	13.5819	1041.59	1228.75	14.8955	79.5498	2.89143	101.93	45.5987	57.5945		ENTPD6	50.4119
SLC9A8	3	0	2	1	2	0	0.107769	1.23107	81.4982	3662.72	9.0013	7.82305	94.2583	6.84314	59.8238	75.0725	83.5427		SLC9A8	57.1708
DIP2B	3	2	0	1	2	1190.58	33.1132	0.872096	2.0908	2.7685	0.229014	0.24025	0.200883	162.023	67.5471	31.5482	52.5697		DIP2B	48.4787
SEMA4F	3	0	1	2	2	3.4997	0.107769	0	6.79093	24.2859	1.19088	201.209	2.4106	1413.33	72.1183	73.189	42.9777		SEMA4F	49.4683
PCED1A	3	1	1	1	2	106.531	0.86215	3.78621	5.53335	16.1906	0.366423	0.720749	1.80795	1302.44	16.4623	12.7118	16.2893		PCED1A	46.1158
SENP1	3	1	2	0	2	1.46118	395.637	0.852445	1202	24.426	8.97423	1.56162	1.80795	1.15657	34.215	29.8644	34.6965		SENP1	52.7543
SPTBN2	3	0	2	1	2	0.417479	0.356815	6.09332	80.3065	33.22	82.8214	1368.24	14.4636	1.31571	30.8972	21.3472	91.5429		SPTBN2	42.7844
USP46	3	0	3	0	2	68.2578	2.17802	0.658985	8.19038	37.0061	1881.88	29.7613	2.16921	1.59143	58.1842	80.4943	119.37		USP46	51.9164
STX10	3	2	1	0	2	2914.84	75.6448	1.49178	8.74249	250.871	0.442348	0.787799	0.255201	6.04742	63.0856	49.9633	52.477		STX10	46.8691
SUPT20H	3	0	3	0	2	0	0	0.852445	151.245	2599.32	17.0778	7.22056	3.82802	3.18285	36.7145	42.2375	50.3532		SUPT20H	64.3551
SMG8	3	0	1	2	3	0	0.107769	1.93765	0.897789	24.0045	31.5397	1464.68	26.0554	2.38714	152.316	101.514	97.6795		SMG8	63.3389
DUSP11	3	1	2	0	2	14.8205	3942.27	1.27867	2.5555	8.65589	14.6996	0.295191	0.127601	0.636571	38.5612	38.4603	32.9146		DUSP11	67.2854
C6orf223	3	0	3	0	2	0	0.107769	0	1160.53	268.465	210.317	5.79395	1.5881	1.80771	35.204	66.3109	61.3908		C6orf223	60.309
RIT1	3	0	0	3	2	4.7596	0.107769	0.639333	5.65911	20.4307	7.188	356.116	4.05044	1847.45	38.0254	11.7611	35.9224		RIT1	75.0554
MBLAC2	3	2	0	1	2	2114.82	61.1938	1.49178	5.44793	6.23777	0.32062	0.808283	0	1042.88	42.7468	15.029	47.7316		MBLAC2	66.9922
KITLG	3	1	0	2	2	1.87866	28.902	0	0.1345	4.48484	1.15011	1.66313	1024.76	836.295	42.1997	20.6888	31.6573		KITLG	83.3957
MCM8	3	0	2	1	2	0.20874	0	1.06556	195.059	15.8737	103.122	1566.45	2.37009	3.342	33.7128	25.0289	14.2279		MCM8	95.7511
ADCK2	3	3	0	0	2	8375.88	197.427	56.0909	19.8885	3.67949	0.0884697	0.2626	0.893204	33.8974	105.415	145.269	115.872		ADCK2	76.6305
LRRC40	3	1	2	0	2	0.559953	147.104	44.1724	22.6364	1195.4	1210.66	13.0936	6.0265	65.6355	148.374	162.171	149.513		LRRC40	74.891
PNRC1	3	1	1	1	2	0.559953	1.18546	346.564	530.95	43.1749	1.96952	1163.05	17.6777	1.87943	94.3808	59.7549	64.7211		PNRC1	89.2261
FERMT2	3	1	1	1	2	3.13109	1.60567	115.08	1634.26	14.5757	0.448621	153.847	0.60265	0.289143	20.2505	20.3127	17.3316		FERMT2	117.563
ORC5	3	3	0	0	2	1386.04	543.325	516.514	2.0175	3.32911	0.176939	0.175067	0	2.70543	50.3561	122.104	48.3156		ORC5	99.216
METTL16	3	1	1	1	2	3.33983	0.892038	79.8101	1230.78	41.3457	0.854574	189.547	2.5382	0.318285	52.2503	44.5647	57.1773		METTL16	79.5022
RAB32	3	3	0	0	2	419.264	7.86712	1839.47	0.377274	0	3.34361	0.120125	0	0.433714	22.1771	55.951	19.8526		RAB32	70.4564
METTL2A	3	2	1	0	2	4.19964	2506.81	616.352	23.3942	0.560605	0.0884697	0.120125	0.127601	26.312	65.0337	77.4747	54.1315		METTL2A	81.8439
GCAT	3	0	1	2	2	0.417479	0.107769	0	12.3243	35.5	164.479	44.5924	2676.02	1.44571	57.2697	56.231	61.3022		GCAT	67.679
CCDC97	3	2	1	0	2	6.15948	3863.08	1533.41	67.6578	2.69843	5.31313	0.4805	0.200883	0.144571	81.0745	21.3307	8.79916		CCDC97	71.6796
LRG1	3	0	3	0	2	0.417479	0.356815	6.49989	139.476	1632.76	4.42348	3.32626	2.80721	2.70543	7.64268	15.144	0.713002		LRG1	89.1317
SMARCD2	3	2	1	0	2	5.59953	3559.17	1055.72	0	0.140151	49.4545	0.787799	0	0.159143	43.0057	36.1295	41.3825		SMARCD2	107.687
ERMP1	3	0	2	1	2	0	0.215537	4.41724	7.54548	137.62	123.714	1113.2	25.1104	1.012	70.1139	42.4689	26.1793		ERMP1	131.178
SNX24	3	2	1	0	2	0.559953	389.584	75.9766	2031.12	53.9686	8.93156	3.3635	2.4106	1.44571	64.8255	65.6293	66.9754		SNX24	124.564
TMEM11	3	1	2	0	2	928.682	21.9441	1.17211	76.2614	3075.9	5.66206	5.95226	3.95562	6.684	53.1242	38.5158	32.7981		TMEM11	123.617
IFNAR2	3	2	1	0	2	2.51979	2301.72	718.244	0	0.140151	94.1349	1.52066	0	0.144571	41.2538	17.7676	40.1425		IFNAR2	139.925
MFSD6	3	2	0	1	2	1.81985	1826.36	620.433	4.7788	21.5874	8.93156	906.943	7.2318	0.433714	61.371	56.1918	43.0504		MFSD6	99.53
PANK2	3	1	1	1	2	0	0.178408	32.2863	0.269	5.53598	2612.86	40.7905	2.04161	0.795714	25.434	17.6481	38.003		PANK2	121.806
OSGIN2	3	2	0	1	2	2.23981	1857.39	445.006	0.880305	2.69843	0.503832	137.543	1.60707	0	97.3661	69.674	73.5202		OSGIN2	176.867
SLC16A3	3	0	3	0	2	0.417479	0.178408	0.872096	104.74	3015.85	5.48512	6.54265	5.30491	5.25171	15.8577	16.6103	52.2345		SLC16A3	120.225
PUS3	3	2	1	0	2	8.888	6658.56	1753.78	207.13	0.420454	0.0458029	0.0875333	0.127601	0	35.1619	36.5561	40.6394		PUS3	149.881
GJA1	3	0	2	1	2	0.20874	0.356815	6.39333	0	3.50378	1767.8	46.4802	1.53121	0.954856	26.7182	45.6109	19.3224		GJA1	74.3761
MIS18BP1	3	0	1	2	2	5.03957	0	0	11.5697	56.667	2.10693	18.6194	797.507	2834.47	45.719	18.8751	28.4336		MIS18BP1	194.102
TSC22D3	3	0	1	2	2	3.13109	0	0.126207	34.9694	3.92424	1.50712	1.60819	1110.51	1021.06	32.0481	62.6362	53.6095		TSC22D3	156.71
PITHD1	3	0	2	1	2	0.419964	0.107769	0.532778	27.5113	1120.09	1.94947	2.13339	1.65881	160.591	15.9268	13.6317	37.5237		PITHD1	117.95
IRF3	3	1	2	0	2	4.80101	2.14089	138.096	1958.59	4.97537	1289.45	20.0451	0.765604	1.59143	45.9007	97.6013	90.5513		IRF3	108.989
TIMM17B	3	1	0	2	2	384.498	10.7045	0.213111	0.269	7.91855	2.12327	5.16446	1353.84	1667.18	65.1278	97.6013	153.438		TIMM17B	147.262
ING2	3	0	2	1	2	0	0	0.126207	27.038	280.637	242.572	28.83	1391.72	2.45772	37.957	48.1506	69.157		ING2	152.363
TMCC1	3	3	0	0	2	18.7584	3459.59	1610.4	0	0	0	0	0	0	14.9269	7.99301	21.5252		TMCC1	150.112
TSC22D1	3	2	0	1	2	3839.97	99.5514	2.23767	4.55551	5.60708	0.0916058	0.808283	185.616	7.30599	38.7155	49.6481	79.646		TSC22D1	167.252
SLC35A4	3	0	2	1	2	0	0.215537	0.252414	300.058	16.0849	1067.72	20.412	571.676	1.85143	61.5964	60.5071	32.1078		SLC35A4	143.222
RHOD	3	0	2	1	2	0.834958	0.71363	33.4584	441.428	4.06439	22.3828	1313.96	2.16921	1.43228	15.9542	37.5023	3.42241		RHOD	130.926
FTSJ1	3	0	1	2	2	0	0.107769	0	7.46343	81.4331	2.14646	1651.93	46.3661	1.77857	45.5272	62.5476	51.6153		FTSJ1	180.988
BABAM1	3	0	1	2	2	0.699941	0	0.572081	0.62879	17.5911	3638.23	55.6814	3.84698	218.262	49.3524	45.1566	56.0158		BABAM1	206.37
ACAD9	3	2	1	0	2	2.65977	2536.55	861.343	0.537999	50.5946	0.222742	0.24025	0.255201	0.159143	43.0254	42.9586	66.2957		ACAD9	159.362
PLEKHA2	3	3	0	0	2	31.1022	2771.21	10611.1	22.7305	1.54166	1.41551	1.13793	0	0	12.824	32.0767	53.4752		PLEKHA2	226.269
PRKAA2	3	0	1	2	2	0	0.107769	0.252414	11.6955	62.0639	2.19854	47.089	3255.32	1.87943	64.0578	40.0132	41.5233		PRKAA2	171.097
SLC30A9	3	1	1	1	2	0.834958	7.31471	36.9748	512.718	34.2366	2.05172	1619.61	24.0327	1.48943	23.1777	40.0784	61.9817		SLC30A9	190.111
ABL2	3	2	1	0	2	1689.1	16.2731	89.9855	188.134	8.09529	6.3208	17.4181	0.200883	2.60229	82.3539	70.0592	52.5041		ABL2	201.114
UBAC2	3	1	1	1	3	112.928	2.42707	0.358969	1575.01	41.7378	8.15291	26.6025	1.53378	1.79314	107.467	121.616	111.833		UBAC2	361.281
FAM114A1	3	2	0	1	2	2.65977	1190.63	878.341	0.511774	0.420454	3.36185	221.984	0.382802	0	9.89837	33.5827	41.6975		FAM114A1	169.396
RTF1	3	0	3	0	2	0.20874	0.178408	12.3604	2293.74	54.5993	20.6082	2.28237	3.7435	2.89143	57.2205	36.9837	45.2056		RTF1	214.543
ARL5A	3	0	3	0	2	0	0.356815	0.978651	137.943	2159.94	24.3323	4.61691	4.1565	2.21343	56.4849	16.8533	35.2623		ARL5A	225.017
RAP1B	3	0	1	2	2	6.88841	0	0	36.8471	12.8594	2.87683	5.63472	2306.76	2513.82	19.4329	85.377	27.2696		RAP1B	241.421
HOXB7	3	2	0	1	2	2.23981	1759.43	388.717	1.13182	10.7937	16.031	0.120125	0.200883	33.396	11.3445	21.427	54.7584		HOXB7	261.182
SH2D4A	3	3	0	0	2	0.979917	1089.76	468.732	0	0	0	0	0	0	104.915	38.5687	19.5618		SH2D4A	247.441
ELF1	3	3	0	0	2	1056.64	40.5066	2.05556	2.152	0	0	0	0	1.75057	17.914	0.589279	12.9849		ELF1	237.405
PPP2R3A	3	0	2	1	2	0	0.535223	0.232762	14.557	273.653	2.27446	1388.66	12.71	1.59029	51.7364	58.3032	51.4841		PPP2R3A	222.424
EPS8	3	1	1	1	2	69.0928	14.0942	2.55733	0.1345	18.57	109.437	1889.84	2.55201	2.54628	54.5243	109.287	49.9815		EPS8	330.193
MTIF2	3	2	0	1	2	2.3798	1645.52	683.789	1.63485	18.889	0.503832	415.032	3.21413	0.867429	73.3125	56.4807	27.561		MTIF2	355.32
WDR12	3	0	2	1	2	0.417479	0.356815	0.532778	50.4374	2091.27	6.36982	150.645	3.70042	2.70543	54.1765	12.938	39.429		WDR12	225.662
UBE2G2	3	0	3	0	2	1.0437	0.71363	44.8599	480.819	1141.74	24.4199	2.51611	2.80721	2.05428	66.0937	87.9828	53.207		UBE2G2	282.078
SLC26A2	3	2	0	1	2	1431.66	15.7342	145.777	3.20177	0.981059	4.55586	250.64	12.3773	12.4343	42.0392	36.8322	37.2062		SLC26A2	275.895
AP2S1	3	1	2	0	3	2.65977	5.38844	2957.03	0.906531	16.8882	80.144	2.37364	0.382802	5.72914	84.5123	80.5603	144.831		AP2S1	249.651
SRRT	3	2	1	0	2	2.93975	1687.33	1041.71	142.735	0	0.274817	0.24025	0.401767	0	57.49	81.4227	62.0304		SRRT	393.876
DNAJC2	3	1	1	1	3	0.557467	39.6065	72.6709	0.529257	4.48484	1390.88	22.5286	1.78641	59.6946	84.774	88.1144	100.042		DNAJC2	559.288
SERPINB1	3	0	3	0	2	0	0.107769	1.06556	250.707	2201.26	57.2425	5.64496	19.953	4.23857	88.5832	44.8073	29.7361		SERPINB1	345.989
TMEM41A	3	0	2	1	2	0.348728	59.156	36.597	96.08	4302.79	8.99692	275.278	11.766	6.52485	78.6031	83.9763	123.151		TMEM41A	434.343
NOP16	3	0	1	2	2	0	0	0.126207	2.51516	15.1384	1183.83	496.339	5.42128	1.866	12.5096	42.3208	24.0704		NOP16	315.116
POLR2C	3	2	0	1	2	3.75731	430.498	2071.23	3.6315	0.981059	0.353879	0.175067	83.068	25.1446	34.0309	75.3026	60.0348		POLR2C	379.418
BAZ1A	3	2	0	1	2	4.38353	737.644	2205.91	5.40959	6.44799	0.589165	1.84657	432.429	0.144571	37.1315	55.0824	57.9821		BAZ1A	584.023
SCARB2	3	2	1	0	2	3.63969	3908.88	1048.96	290.645	8.54923	0.222742	0.175067	0	0	47.372	44.4771	62.7444		SCARB2	321.598
SLC44A1	3	1	1	1	3	17.7429	4180.63	68.1956	758.024	8.96968	0.180075	31.9206	0.127601	0	96.0642	77.6122	78.6779		SLC44A1	429.868
GHITM	3	2	0	1	2	2965.65	31.2529	161.292	0.377274	2.69843	0.274817	98.3823	1.2053	4.91543	5.67223	61.3921	42.0323		GHITM	508.626
SMARCA4	3	0	2	1	2	2.79976	0.215537	0	62.1244	32.3811	30.5047	0.600625	0.401767	1290.16	42.0513	36.7389	40.4325		SMARCA4	606.266
CAPZA1	3	1	0	2	2	71.1802	1.42726	0.106556	0.4035	9.32006	1.68092	4.55173	1876.88	1917.19	42.7705	93.2489	25.3829		CAPZA1	607.23
GLRX5	3	0	3	0	2	10.0195	0.535223	4.90156	411.196	18757.8	257.014	41.2347	61.3352	30.3088	144.804	198.247	100.848		GLRX5	666.755
HNRNPA1	3	1	1	1	2	0	0.178408	93.6623	1.345	6.16666	36.0956	1838.64	2.04161	2.06886	25.5856	42.0932	24.6699		HNRNPA1	651.337
CYC1	3	3	0	0	2	2.79976	2190.29	1180.54	0.377274	0	0	0	0.401767	0	30.0671	38.5205	4.6541		CYC1	992.419
IQGAP1	3	1	2	0	2	1.95983	3.34083	1561.43	5.28183	48.5717	55.5589	0.4805	8.23622	0.433714	29.8538	61.6328	59.2671		IQGAP1	820.081
TOMM22	3	1	2	0	2	0.834958	90.9879	0.639333	32.4145	1483.85	3.00797	2.80106	2.29681	0.954856	23.6504	21.5832	11.7645		TOMM22	1057.65
ALDH1A3	3	0	3	0	2	0.139988	0.107769	0	163.36	1422.07	1371.38	8.04837	5.82562	3.32514	10.5768	30.1423	228.051		ALDH1A3	929.9
VDAC1	3	3	0	0	2	256.843	2076.48	486.508	0.269	0	0	0.24025	0	0.318285	17.102	11.9391	60.3605		VDAC1	2675.39
CDC6	3	0	1	2	2	2.71361	0.178408	1.59833	38.736	6.23673	1.41551	2.8886	1385.49	1311.97	26.8698	10.732	47.4147		CDC6	2209.89
